# Supplementary material for: 7D, a small molecule inhibits dengue infection by increasing interferons and neutralizing-antibodies via CXCL4:CXCR3:p38:IRF3 and Sirt1:STAT3 axes respectively
Source: EMBO Mol Med. 2024 Sep 16;16(10):2376–401. doi: 10.1038/s44321-024-00137-8 (PMC11473809; doi:10.1038/s44321-024-00137-8)
Supplement: Supplementary file 3 — Source data Fig. 1 [file 44321_2024_137_MOESM3_ESM.zip]

Archive with 15 entries (9 files):
- Fig 1/Fig 1D/
- Fig 1/Fig 1D/Docking and MM-GBSA score of compounds.xlsx
- Fig 1/Fig 1F/
- Fig 1/Fig 1F/EC50.xlsx
- Fig 1/Fig 1G/
- Fig 1/Fig 1G/Relative DENV2 RNA levels.xlsx
- Fig 1/Fig 1H/
- Fig 1/Fig 1H/Microscopy images/
- Fig 1/Fig 1H/Microscopy images/DENV2.tif
- Fig 1/Fig 1H/Microscopy images/DENV2+CXCL4.tif
- Fig 1/Fig 1H/Microscopy images/DENV2+CXCL4+7D.tif
- Fig 1/Fig 1H/Microscopy images/DENV2+CXCL4+AMG487.tif
- Fig 1/Fig 1H/Microscopy images/MOCK.tif
- Fig 1/Fig 1I/
- Fig 1/Fig 1I/Mean fluorescence intensity of DENV2 dsRNA.xlsx
