# Supplementary material for: 7D, a small molecule inhibits dengue infection by increasing interferons and neutralizing-antibodies via CXCL4:CXCR3:p38:IRF3 and Sirt1:STAT3 axes respectively
Source: EMBO Mol Med. 2024 Sep 16;16(10):2376–401. doi: 10.1038/s44321-024-00137-8 (PMC11473809; doi:10.1038/s44321-024-00137-8)
Supplement: Supplementary file 3 — Source data Fig. 1 [file 44321_2024_137_MOESM3_ESM.zip › Fig 1/Fig 1D/Docking and MM-GBSA score of compounds.xlsx]

## Sheet: Sheet1
Compound	Docking Score	MM-GBSA (kcal/mol)
Comp1-7D	-11.13	-105.91
Comp2-MRV	-9.73	-103.4
Comp3	-9.65	-100.59
Comp4	-10.2	-98.83
Comp5	-10.26	-98.37
Comp6	-10.27	-97.75
Comp7	-9.94	-93.72
Comp8	-10.02	-93.27
Comp9	-9.91	-93.72
Comp10	-9.45	-92.43
Comp11	-9.43	-91.17
Comp12	-9.405	-91.08
Comp13	-9.738	-90.46
Comp14	-9.605	-90.39
Comp15	-9.808	-90.34
Comp16	-9.405	-91.31
Comp17	-9.629	-90.37
Comp18	-10.467	-90.21
Comp19	-10.024	-90.06
Comp20	-9.513	-90
Comp21	-9.552	-89.86
Comp22	-11.421	-89.66
Comp23	-10.852	-89.54
Comp24	-9.704	-89.44
Comp25	-10.185	-89.38
Comp26	-9.964	-88.96
Comp27	-9.69	-88.62
Comp28	-9.692	-88.34
Comp29	-9.853	-88.25
Comp30	-9.524	-88.13
Comp31	-9.604	-88.02
Comp32	-10.591	-87.94
Comp33	-9.493	-87.93
Comp34	-11.08	-87.76
Comp35	-9.492	-87.71
Comp36	-9.92	-87.57
Comp37	-10.363	-87.54
Comp38	-10.104	-87.19
Comp39	-9.508	-87.16
Comp40	-10.087	-87.05
Comp41	-9.753	-86.85
Comp42	-10.326	-86.82
Comp43	-9.76	-86.44
Comp44	-9.422	-86.22
Comp45	-10.018	-86.18
Comp46	-10.158	-86.13
Comp47	-9.849	-86.1
Comp48	-10.485	-86.02
Comp49	-10.031	-85.88
Comp50	-10.664	-85.81
Comp51	-10.038	-85.81
Comp52	-9.882	-85.78
Comp53	-9.642	-85.74
Comp54	-9.897	-85.7
Comp55	-9.488	-85.66
Comp56	-10.387	-85.61
Comp57	-9.624	-85.61
Comp58	-10.432	-85.54
Comp59	-10.335	-85.41
Comp60	-9.916	-85.38
Comp61	-9.472	-85.28
Comp62	-10.596	-85.14
Comp63	-9.94	-85.04
Comp64	-9.729	-84.62
Comp65	-9.664	-84.58
Comp66	-9.396	-84.48
Comp67	-9.609	-84.44
Comp68	-10.582	-84.28
Comp69	-9.744	-84.27
Comp70	-9.477	-84.21
Comp71	-9.898	-84.16
Comp72	-10.31	-84.13
Comp73	-9.976	-84.07
Comp74	-10.312	-83.87
Comp75	-10.013	-83.8
Comp76	-9.466	-83.8
Comp77	-9.546	-83.78
Comp78	-10.601	-83.55
Comp79	-9.502	-83.55
Comp80	-10.011	-83.53
Comp81	-9.662	-83.52
Comp82	-9.767	-83.51
Comp83	-9.439	-83.5
Comp84	-10.452	-83.43
Comp85	-10.228	-83.41
Comp86	-10.423	-83.38
Comp87	-10.52	-83.3
Comp88	-10.355	-83.24
Comp89	-11.574	-83.15
Comp90	-10.37	-83.08
Comp91	-9.5	-83.08
Comp92	-9.522	-82.93
Comp93	-9.733	-82.8
Comp94	-9.517	-82.8
Comp95	-10.092	-82.79
Comp96	-9.905	-82.76
Comp97	-9.598	-82.7
Comp98	-9.536	-82.69
Comp99	-10.107	-82.63
Comp100	-9.439	-82.62
Comp101	-10.1	-82.56
Comp102	-9.489	-82.56
Comp103	-9.682	-82.45
Comp104	-10.556	-82.42
Comp105	-10.41	-82.35
Comp106	-9.737	-82.34
Comp107	-10.18	-82.25
Comp108	-9.653	-82.23
Comp109	-9.714	-82.16
Comp110	-9.73	-82.05
Comp111	-9.608	-82.05
Comp112	-9.699	-82.01
Comp113	-11.266	-81.82
Comp114	-9.669	-81.82
Comp115	-10.426	-81.75
Comp116	-9.908	-81.46
Comp117	-9.51	-81.44
Comp118	-10.167	-81.39
Comp119	-9.449	-81.37
Comp120	-9.437	-81.27
Comp121	-10.424	-81.25
Comp122	-9.861	-81.24
Comp123	-10.991	-81.15
Comp124	-9.442	-81.14
Comp125	-10.022	-81.11
Comp126	-10.681	-81.07
Comp127	-9.864	-81.04
Comp128	-10.043	-81.03
Comp129	-10.184	-80.97
Comp130	-9.551	-80.96
Comp131	-10.013	-80.82
Comp132	-9.492	-80.77
Comp133	-10.438	-80.66
Comp134	-9.543	-80.63
Comp135	-9.5	-80.52
Comp136	-10.013	-80.5
Comp137	-10.396	-80.44
Comp138	-10.155	-80.44
Comp139	-9.817	-80.31
Comp140	-9.464	-80.31
Comp141	-9.949	-80.24
Comp142	-9.684	-80.18
Comp143	-9.587	-80.16
Comp144	-9.574	-80.15
Comp145	-9.461	-80.07
Comp146	-9.474	-80.05
Comp147	-10.197	-79.98
Comp148	-9.802	-79.98
Comp149	-9.638	-79.91
Comp150	-9.838	-79.89
Comp151	-9.615	-79.86
Comp152	-10.18	-79.83
Comp153	-11.889	-79.82
Comp154	-10.049	-79.8
Comp155	-9.866	-79.6
Comp156	-9.561	-79.55
Comp157	-10.263	-79.52
Comp158	-9.473	-79.48
Comp159	-9.81	-79.42
Comp160	-11.318	-79.36
Comp161	-10.401	-79.26
Comp162	-10.338	-79.19
Comp163	-10.137	-79.18
Comp164	-9.486	-79.18
Comp165	-9.437	-79.15
Comp166	-9.417	-79.14
Comp167	-9.677	-79.12
Comp168	-9.87	-79.08
Comp169	-9.664	-79.08
Comp170	-9.924	-79.04
Comp171	-10.109	-79.01
Comp172	-9.692	-78.93
Comp173	-9.571	-78.9
Comp174	-9.531	-78.84
Comp175	-10.436	-78.81
Comp176	-9.451	-78.81
Comp177	-9.506	-78.79
Comp178	-10.368	-78.77
Comp179	-10.296	-78.72
Comp180	-9.942	-78.61
Comp181	-11.483	-78.57
Comp182	-10.743	-78.56
Comp183	-9.891	-78.55
Comp184	-10.993	-78.52
Comp185	-9.971	-78.5
Comp186	-9.779	-78.5
Comp187	-9.801	-78.49
Comp188	-9.457	-78.49
Comp189	-9.9	-78.46
Comp190	-9.556	-78.46
Comp191	-9.937	-78.44
Comp192	-9.587	-78.38
Comp193	-9.827	-78.37
Comp194	-9.722	-78.32
Comp195	-10.242	-78.29
Comp196	-9.517	-78.25
Comp197	-10.355	-78.22
Comp198	-10.101	-78.2
Comp199	-9.473	-78.2
Comp200	-9.917	-78.18
Comp201	-10.024	-78.16
Comp202	-10.704	-78.15
Comp203	-10.136	-78.12
Comp204	-9.892	-78.12
Comp205	-9.511	-78.07
Comp206	-9.439	-77.91
Comp207	-10.176	-77.89
Comp208	-9.524	-77.89
Comp209	-9.49	-77.87
Comp210	-9.577	-77.83
Comp211	-9.912	-77.82
Comp212	-10.562	-77.81
Comp213	-10.315	-77.74
Comp214	-9.733	-77.74
Comp215	-9.932	-77.72
Comp216	-9.83	-77.71
Comp217	-10.007	-77.69
Comp218	-9.588	-77.69
Comp219	-9.851	-77.66
Comp220	-9.833	-77.6
Comp221	-9.515	-77.58
Comp222	-10.19	-77.52
Comp223	-9.598	-77.52
Comp224	-9.456	-77.52
Comp225	-9.652	-77.4
Comp226	-9.647	-77.4
Comp227	-10.068	-77.38
Comp228	-9.398	-77.38
Comp229	-9.741	-77.32
Comp230	-9.444	-77.32
Comp231	-10.501	-77.3
Comp232	-9.474	-77.3
Comp233	-9.575	-77.28
Comp234	-9.403	-77.26
Comp235	-9.414	-77.24
Comp236	-9.514	-77.13
Comp237	-9.471	-77.13
Comp238	-10.554	-77.1
Comp239	-9.98	-77.1
Comp240	-10.106	-77.07
Comp241	-9.431	-77
Comp242	-10.089	-76.99
Comp243	-9.917	-76.96
Comp244	-9.661	-76.93
Comp245	-10.811	-76.89
Comp246	-9.524	-76.82
Comp247	-9.665	-76.79
Comp248	-9.598	-76.78
Comp249	-9.765	-76.71
Comp250	-9.523	-76.61
Comp251	-9.536	-76.6
Comp252	-9.623	-76.56
Comp253	-9.866	-76.51
Comp254	-9.553	-76.48
Comp255	-9.933	-76.47
Comp256	-9.576	-76.46
Comp257	-9.596	-76.44
Comp258	-9.841	-76.31
Comp259	-10.928	-76.2
Comp260	-9.948	-76.18
Comp261	-9.615	-76.18
Comp262	-10.206	-76.17
Comp263	-9.788	-76.14
Comp264	-9.441	-76.14
Comp265	-9.411	-76.09
Comp266	-9.425	-76.08
Comp267	-10.713	-76.06
Comp268	-10.03	-76.05
Comp269	-9.795	-76.02
Comp270	-11.038	-75.99
Comp271	-9.53	-75.96
Comp272	-10.033	-75.83
Comp273	-9.405	-75.83
Comp274	-9.463	-75.82
Comp275	-9.587	-75.8
Comp276	-10.108	-75.79
Comp277	-9.524	-75.73
Comp278	-9.504	-75.71
Comp279	-10.1	-75.7
Comp280	-9.733	-75.67
Comp281	-9.499	-75.66
Comp282	-10.229	-75.64
Comp283	-10.15	-75.64
Comp284	-9.731	-75.64
Comp285	-9.525	-75.62
Comp286	-11.345	-75.6
Comp287	-9.474	-75.58
Comp288	-11.144	-75.53
Comp289	-9.648	-75.52
Comp290	-9.566	-75.49
Comp291	-9.753	-75.47
Comp292	-9.741	-75.4
Comp293	-9.435	-75.4
Comp294	-9.605	-75.38
Comp295	-9.641	-75.37
Comp296	-9.435	-75.35
Comp297	-9.813	-75.33
Comp298	-9.532	-75.32
Comp299	-9.643	-75.3
Comp300	-9.624	-75.29
Comp301	-9.414	-75.23
Comp302	-9.554	-75.19
Comp303	-9.512	-75.17
Comp304	-10.339	-75.15
Comp305	-9.581	-75.1
Comp306	-10.272	-75.09
Comp307	-9.66	-75.07
Comp308	-9.567	-75.07
Comp309	-9.426	-75.06
Comp310	-11.258	-75.05
Comp311	-9.607	-75.04
Comp312	-10.144	-75.03
Comp313	-9.889	-75.03
Comp314	-9.542	-75.01
Comp315	-9.431	-75.01
Comp316	-10.399	-74.98
Comp317	-11.114	-74.91
Comp318	-9.494	-74.91
Comp319	-9.408	-74.91
Comp320	-10.886	-74.87
Comp321	-9.45	-74.87
Comp322	-10.349	-74.85
Comp323	-9.712	-74.85
Comp324	-10.386	-74.84
Comp325	-9.736	-74.82
Comp326	-9.453	-74.81
Comp327	-10.364	-74.77
Comp328	-9.787	-74.74
Comp329	-9.693	-74.71
Comp330	-11.241	-74.7
Comp331	-9.454	-74.65
Comp332	-9.41	-74.65
Comp333	-10.572	-74.6
Comp334	-9.582	-74.59
Comp335	-9.988	-74.55
Comp336	-9.79	-74.55
Comp337	-10.251	-74.53
Comp338	-9.612	-74.49
Comp339	-9.516	-74.49
Comp340	-9.975	-74.47
Comp341	-10.226	-74.4
Comp342	-10.481	-74.39
Comp343	-9.566	-74.36
Comp344	-9.427	-74.36
Comp345	-10.09	-74.35
Comp346	-9.431	-74.35
Comp347	-10.06	-74.28
Comp348	-9.831	-74.27
Comp349	-10.121	-74.19
Comp350	-9.756	-74.19
Comp351	-9.521	-74.15
Comp352	-10.309	-74.01
Comp353	-9.846	-73.99
Comp354	-9.797	-73.98
Comp355	-9.868	-73.94
Comp356	-9.563	-73.91
Comp357	-10.1	-73.89
Comp358	-10.093	-73.86
Comp359	-9.967	-73.86
Comp360	-9.416	-73.86
Comp361	-9.881	-73.83
Comp362	-11.037	-73.82
Comp363	-9.868	-73.8
Comp364	-10.3	-73.79
Comp365	-9.894	-73.77
Comp366	-9.581	-73.77
Comp367	-9.399	-73.76
Comp368	-9.616	-73.73
Comp369	-9.447	-73.73
Comp370	-10.014	-73.72
Comp371	-9.507	-73.65
Comp372	-9.816	-73.64
Comp373	-9.446	-73.63
Comp374	-9.713	-73.61
Comp375	-10.226	-73.6
Comp376	-10.123	-73.6
Comp377	-9.892	-73.59
Comp378	-9.86	-73.59
Comp379	-10.93	-73.58
Comp380	-9.446	-73.51
Comp381	-9.918	-73.5
Comp382	-9.976	-73.48
Comp383	-9.535	-73.48
Comp384	-9.514	-73.48
Comp385	-9.58	-73.46
Comp386	-9.876	-73.45
Comp387	-9.723	-73.44
Comp388	-9.478	-73.42
Comp389	-9.486	-73.4
Comp390	-9.639	-73.36
Comp391	-10.644	-73.32
Comp392	-10.33	-73.31
Comp393	-9.524	-73.28
Comp394	-9.791	-73.26
Comp395	-10.109	-73.25
Comp396	-9.412	-73.23
Comp397	-9.513	-73.22
Comp398	-10.408	-73.2
Comp399	-10.77	-73.19
Comp400	-10.215	-73.19
Comp401	-9.618	-73.15
Comp402	-9.541	-73.15
Comp403	-9.52	-73.14
Comp404	-9.516	-73.11
Comp405	-9.816	-73.1
Comp406	-9.729	-73.08
Comp407	-9.398	-73.08
Comp408	-9.96	-73.03
Comp409	-10.067	-73.01
Comp410	-10.312	-72.97
Comp411	-9.553	-72.97
Comp412	-10.386	-72.96
Comp413	-9.653	-72.93
Comp414	-9.812	-72.85
Comp415	-9.939	-72.84
Comp416	-10.197	-72.7
Comp417	-9.406	-72.69
Comp418	-9.75	-72.61
Comp419	-9.708	-72.61
Comp420	-9.498	-72.57
Comp421	-9.737	-72.53
Comp422	-11.108	-72.49
Comp423	-9.628	-72.49
Comp424	-10.691	-72.48
Comp425	-9.573	-72.46
Comp426	-10.961	-72.44
Comp427	-10.223	-72.43
Comp428	-9.915	-72.43
Comp429	-9.837	-72.41
Comp430	-10.382	-72.4
Comp431	-9.763	-72.37
Comp432	-9.776	-72.33
Comp433	-9.442	-72.32
Comp434	-9.399	-72.32
Comp435	-9.55	-72.27
Comp436	-9.446	-72.27
Comp437	-9.481	-72.25
Comp438	-10.707	-72.23
Comp439	-9.418	-72.2
Comp440	-9.908	-72.16
Comp441	-9.589	-72.16
Comp442	-9.557	-72.14
Comp443	-9.605	-72.1
Comp444	-9.436	-72.07
Comp445	-9.705	-72.05
Comp446	-10.006	-72.03
Comp447	-9.652	-72.01
Comp448	-9.471	-72.01
Comp449	-9.602	-71.97
Comp450	-9.495	-71.96
Comp451	-9.771	-71.89
Comp452	-9.68	-71.87
Comp453	-10.034	-71.85
Comp454	-9.481	-71.85
Comp455	-9.424	-71.84
Comp456	-9.924	-71.83
Comp457	-9.798	-71.79
Comp458	-9.414	-71.74
Comp459	-9.658	-71.7
Comp460	-9.463	-71.63
Comp461	-10.338	-71.58
Comp462	-9.896	-71.58
Comp463	-9.589	-71.47
Comp464	-10.147	-71.45
Comp465	-9.65	-71.45
Comp466	-9.472	-71.44
Comp467	-9.852	-71.43
Comp468	-9.469	-71.43
Comp469	-9.944	-71.42
Comp470	-9.412	-71.41
Comp471	-10.276	-71.37
Comp472	-9.858	-71.33
Comp473	-9.844	-71.33
Comp474	-10.421	-71.3
Comp475	-9.429	-71.29
Comp476	-9.769	-71.24
Comp477	-9.61	-71.21
Comp478	-9.605	-71.18
Comp479	-10.191	-71.15
Comp480	-10.298	-71.11
Comp481	-9.462	-71.11
Comp482	-10.829	-71.1
Comp483	-9.709	-71.04
Comp484	-9.62	-71.03
Comp485	-10.181	-70.96
Comp486	-9.436	-70.94
Comp487	-9.403	-70.94
Comp488	-10.278	-70.92
Comp489	-9.726	-70.92
Comp490	-12.767	-70.86
Comp491	-9.433	-70.86
Comp492	-9.526	-70.81
Comp493	-9.612	-70.8
Comp494	-9.607	-70.8
Comp495	-9.896	-70.78
Comp496	-10.102	-70.75
Comp497	-9.867	-70.75
Comp498	-9.751	-70.75
Comp499	-10.466	-70.72
Comp500	-9.719	-70.7
Comp501	-9.717	-70.66
Comp502	-10.373	-70.6
Comp503	-9.651	-70.48
Comp504	-9.733	-70.44
Comp505	-9.81	-70.43
Comp506	-9.634	-70.43
Comp507	-10.31	-70.29
Comp508	-9.963	-70.29
Comp509	-9.588	-70.29
Comp510	-9.436	-70.26
Comp511	-9.954	-70.23
Comp512	-9.424	-70.17
Comp513	-11.287	-70.15
Comp514	-9.626	-70.14
Comp515	-9.727	-70.12
Comp516	-10.434	-70.09
Comp517	-10.114	-70.05
Comp518	-10.284	-69.93
Comp519	-9.465	-69.88
Comp520	-9.42	-69.82
Comp521	-10.003	-69.8
Comp522	-9.847	-69.79
Comp523	-9.413	-69.77
Comp524	-10.219	-69.76
Comp525	-9.644	-69.76
Comp526	-9.579	-69.74
Comp527	-9.484	-69.74
Comp528	-9.878	-69.71
Comp529	-10.778	-69.65
Comp530	-9.842	-69.62
Comp531	-9.792	-69.52
Comp532	-10.439	-69.51
Comp533	-10.331	-69.48
Comp534	-9.727	-69.48
Comp535	-9.679	-69.48
Comp536	-9.629	-69.46
Comp537	-9.754	-69.44
Comp538	-9.451	-69.44
Comp539	-9.875	-69.43
Comp540	-9.498	-69.43
Comp541	-9.493	-69.37
Comp542	-10.151	-69.35
Comp543	-9.796	-69.35
Comp544	-11.264	-69.33
Comp545	-9.589	-69.33
Comp546	-9.55	-69.33
Comp547	-9.629	-69.31
Comp548	-9.433	-69.31
Comp549	-10.101	-69.3
Comp550	-9.733	-69.27
Comp551	-9.571	-69.26
Comp552	-11.046	-69.21
Comp553	-10.399	-69.16
Comp554	-9.724	-69.07
Comp555	-9.586	-69.05
Comp556	-9.6	-69.01
Comp557	-9.593	-69
Comp558	-9.91	-68.98
Comp559	-9.579	-68.94
Comp560	-9.702	-68.93
Comp561	-9.784	-68.91
Comp562	-9.415	-68.88
Comp563	-9.815	-68.87
Comp564	-9.485	-68.86
Comp565	-9.905	-68.82
Comp566	-9.658	-68.82
Comp567	-9.615	-68.81
Comp568	-9.49	-68.81
Comp569	-9.919	-68.79
Comp570	-11.513	-68.76
Comp571	-10.221	-68.75
Comp572	-9.852	-68.71
Comp573	-10.177	-68.7
Comp574	-10.853	-68.69
Comp575	-9.945	-68.64
Comp576	-10.106	-68.63
Comp577	-9.77	-68.63
Comp578	-9.678	-68.61
Comp579	-12.083	-68.58
Comp580	-9.983	-68.54
Comp581	-10.356	-68.53
Comp582	-9.414	-68.53
Comp583	-9.64	-68.52
Comp584	-10.293	-68.48
Comp585	-10.1	-68.44
Comp586	-9.79	-68.43
Comp587	-9.61	-68.4
Comp588	-9.881	-68.39
Comp589	-9.714	-68.38
Comp590	-10.141	-68.37
Comp591	-9.562	-68.34
Comp592	-9.432	-68.32
Comp593	-9.554	-68.31
Comp594	-10.039	-68.27
Comp595	-9.425	-68.27
Comp596	-10.391	-68.23
Comp597	-10.253	-68.21
Comp598	-9.419	-68.18
Comp599	-10.185	-68.16
Comp600	-10.317	-68.15
Comp601	-12.279	-68.13
Comp602	-10.111	-68.13
Comp603	-10.353	-68.06
Comp604	-9.517	-68.01
Comp605	-10.267	-67.99
Comp606	-9.633	-67.97
Comp607	-9.82	-67.92
Comp608	-9.776	-67.88
Comp609	-10.807	-67.87
Comp610	-10.054	-67.86
Comp611	-9.995	-67.85
Comp612	-9.398	-67.85
Comp613	-9.758	-67.82
Comp614	-10.02	-67.81
Comp615	-9.52	-67.78
Comp616	-9.876	-67.77
Comp617	-9.915	-67.76
Comp618	-9.783	-67.76
Comp619	-9.666	-67.75
Comp620	-9.818	-67.74
Comp621	-9.446	-67.73
Comp622	-9.709	-67.71
Comp623	-10.486	-67.7
Comp624	-9.41	-67.7
Comp625	-9.501	-67.69
Comp626	-10.06	-67.61
Comp627	-9.878	-67.6
Comp628	-9.855	-67.59
Comp629	-10.007	-67.56
Comp630	-10.25	-67.55
Comp631	-9.746	-67.48
Comp632	-10.005	-67.47
Comp633	-9.833	-67.45
Comp634	-9.487	-67.44
Comp635	-9.498	-67.41
Comp636	-10.278	-67.4
Comp637	-9.51	-67.4
Comp638	-9.571	-67.33
Comp639	-9.506	-67.32
Comp640	-9.617	-67.31
Comp641	-9.436	-67.28
Comp642	-9.773	-67.26
Comp643	-9.745	-67.24
Comp644	-9.804	-67.23
Comp645	-10.305	-67.21
Comp646	-10.106	-67.2
Comp647	-11.169	-67.18
Comp648	-9.526	-67.18
Comp649	-9.703	-67.15
Comp650	-9.748	-67.11
Comp651	-9.806	-67.09
Comp652	-9.793	-67.06
Comp653	-9.976	-67.05
Comp654	-9.582	-67.04
Comp655	-9.556	-67.01
Comp656	-9.516	-67.01
Comp657	-10.142	-66.98
Comp658	-9.641	-66.92
Comp659	-9.448	-66.91
Comp660	-9.608	-66.88
Comp661	-9.599	-66.88
Comp662	-10.178	-66.82
Comp663	-9.803	-66.79
Comp664	-9.564	-66.77
Comp665	-9.55	-66.74
Comp666	-9.641	-66.72
Comp667	-9.593	-66.72
Comp668	-9.539	-66.65
Comp669	-9.997	-66.59
Comp670	-9.556	-66.59
Comp671	-9.699	-66.57
Comp672	-9.411	-66.53
Comp673	-9.482	-66.51
Comp674	-9.434	-66.48
Comp675	-9.412	-66.46
Comp676	-9.767	-66.43
Comp677	-9.419	-66.43
Comp678	-9.667	-66.4
Comp679	-9.566	-66.4
Comp680	-9.527	-66.38
Comp681	-10.114	-66.36
Comp682	-9.545	-66.33
Comp683	-9.438	-66.33
Comp684	-9.573	-66.32
Comp685	-10.108	-66.31
Comp686	-9.423	-66.25
Comp687	-9.889	-66.17
Comp688	-9.417	-66.17
Comp689	-9.924	-66.16
Comp690	-9.486	-66.12
Comp691	-9.474	-66.08
Comp692	-9.72	-66.06
Comp693	-10.227	-66.05
Comp694	-9.486	-66.03
Comp695	-10.169	-66.02
Comp696	-9.408	-65.99
Comp697	-9.824	-65.98
Comp698	-9.782	-65.98
Comp699	-9.905	-65.97
Comp700	-10.246	-65.96
Comp701	-9.975	-65.91
Comp702	-9.589	-65.91
Comp703	-9.635	-65.9
Comp704	-9.783	-65.89
Comp705	-9.423	-65.87
Comp706	-9.619	-65.84
Comp707	-9.487	-65.82
Comp708	-10.169	-65.76
Comp709	-10.04	-65.76
Comp710	-10.031	-65.75
Comp711	-9.576	-65.74
Comp712	-9.427	-65.74
Comp713	-9.826	-65.72
Comp714	-9.945	-65.71
Comp715	-9.552	-65.7
Comp716	-9.922	-65.68
Comp717	-9.796	-65.64
Comp718	-9.605	-65.62
Comp719	-10.247	-65.58
Comp720	-9.629	-65.51
Comp721	-9.593	-65.5
Comp722	-9.917	-65.48
Comp723	-9.556	-65.48
Comp724	-9.99	-65.38
Comp725	-9.509	-65.38
Comp726	-9.408	-65.36
Comp727	-10.072	-65.34
Comp728	-9.593	-65.25
Comp729	-9.858	-65.2
Comp730	-9.439	-65.17
Comp731	-10.001	-65.13
Comp732	-9.498	-65.13
Comp733	-9.687	-65.11
Comp734	-10.021	-65.07
Comp735	-10.018	-65.06
Comp736	-9.621	-65.04
Comp737	-9.536	-65.04
Comp738	-9.824	-65.03
Comp739	-9.78	-65.03
Comp740	-9.514	-65.02
Comp741	-10.47	-64.96
Comp742	-9.787	-64.96
Comp743	-9.52	-64.93
Comp744	-9.715	-64.85
Comp745	-9.695	-64.81
Comp746	-9.866	-64.68
Comp747	-9.847	-64.67
Comp748	-9.7	-64.62
Comp749	-9.691	-64.54
Comp750	-9.421	-64.52
Comp751	-9.869	-64.5
Comp752	-9.685	-64.47
Comp753	-9.55	-64.4
Comp754	-9.946	-64.39
Comp755	-9.868	-64.39
Comp756	-9.777	-64.39
Comp757	-9.983	-64.38
Comp758	-9.605	-64.37
Comp759	-9.432	-64.37
Comp760	-10.474	-64.34
Comp761	-10.355	-64.31
Comp762	-9.595	-64.28
Comp763	-9.757	-64.23
Comp764	-9.894	-64.2
Comp765	-11.281	-64.18
Comp766	-9.543	-64.17
Comp767	-10.042	-64.13
Comp768	-9.537	-64.11
Comp769	-9.81	-64.04
Comp770	-10.743	-64.01
Comp771	-9.897	-63.99
Comp772	-10.627	-63.98
Comp773	-9.546	-63.92
Comp774	-9.605	-63.88
Comp775	-9.43	-63.88
Comp776	-9.507	-63.87
Comp777	-9.457	-63.87
Comp778	-9.545	-63.81
Comp779	-9.929	-63.79
Comp780	-9.802	-63.78
Comp781	-9.456	-63.77
Comp782	-9.743	-63.75
Comp783	-9.838	-63.74
Comp784	-9.469	-63.72
Comp785	-9.8	-63.71
Comp786	-9.556	-63.7
Comp787	-10.605	-63.66
Comp788	-9.687	-63.61
Comp789	-9.576	-63.57
Comp790	-9.761	-63.56
Comp791	-9.676	-63.56
Comp792	-9.491	-63.56
Comp793	-9.911	-63.55
Comp794	-9.803	-63.55
Comp795	-9.522	-63.55
Comp796	-9.635	-63.54
Comp797	-10.272	-63.51
Comp798	-9.422	-63.49
Comp799	-9.673	-63.4
Comp800	-9.894	-63.39
Comp801	-9.554	-63.37
Comp802	-9.416	-63.37
Comp803	-9.467	-63.35
Comp804	-9.592	-63.3
Comp805	-9.662	-63.26
Comp806	-10.544	-63.2
Comp807	-9.684	-63.18
Comp808	-9.456	-63.14
Comp809	-9.701	-63.13
Comp810	-9.886	-63.12
Comp811	-10.075	-63.09
Comp812	-9.476	-63.09
Comp813	-9.752	-63.07
Comp814	-9.607	-63.02
Comp815	-9.407	-62.95
Comp816	-9.599	-62.94
Comp817	-9.608	-62.89
Comp818	-10.252	-62.88
Comp819	-10.04	-62.88
Comp820	-9.788	-62.85
Comp821	-9.576	-62.84
Comp822	-9.421	-62.83
Comp823	-10.07	-62.81
Comp824	-9.5	-62.74
Comp825	-9.622	-62.72
Comp826	-10.224	-62.66
Comp827	-10.127	-62.66
Comp828	-9.646	-62.64
Comp829	-9.434	-62.64
Comp830	-9.794	-62.62
Comp831	-9.582	-62.62
Comp832	-9.796	-62.61
Comp833	-9.434	-62.61
Comp834	-9.408	-62.57
Comp835	-9.443	-62.55
Comp836	-10.832	-62.53
Comp837	-10.247	-62.53
Comp838	-9.545	-62.53
Comp839	-10.297	-62.48
Comp840	-9.735	-62.47
Comp841	-9.454	-62.4
Comp842	-9.46	-62.39
Comp843	-9.415	-62.35
Comp844	-9.72	-62.32
Comp845	-9.655	-62.32
Comp846	-10.937	-62.31
Comp847	-9.537	-62.31
Comp848	-9.682	-62.3
Comp849	-9.583	-62.25
Comp850	-10.557	-62.16
Comp851	-10.199	-62.16
Comp852	-9.544	-62.15
Comp853	-10.178	-62.09
Comp854	-9.496	-62.08
Comp855	-9.613	-62.07
Comp856	-10.027	-62.04
Comp857	-9.446	-62.02
Comp858	-9.535	-62.01
Comp859	-10.274	-61.93
Comp860	-9.909	-61.88
Comp861	-11.595	-61.87
Comp862	-9.479	-61.85
Comp863	-10.853	-61.83
Comp864	-10.763	-61.81
Comp865	-9.468	-61.81
Comp866	-9.92	-61.76
Comp867	-10.307	-61.74
Comp868	-9.546	-61.71
Comp869	-11.344	-61.7
Comp870	-9.834	-61.69
Comp871	-9.781	-61.69
Comp872	-9.636	-61.66
Comp873	-9.69	-61.65
Comp874	-9.568	-61.64
Comp875	-9.692	-61.6
Comp876	-9.418	-61.58
Comp877	-10.043	-61.53
Comp878	-9.71	-61.53
Comp879	-9.421	-61.53
Comp880	-9.655	-61.52
Comp881	-9.485	-61.52
Comp882	-9.96	-61.51
Comp883	-11.083	-61.45
Comp884	-9.81	-61.43
Comp885	-9.556	-61.33
Comp886	-9.614	-61.31
Comp887	-9.403	-61.3
Comp888	-9.775	-61.27
Comp889	-9.457	-61.25
Comp890	-9.801	-61.12
Comp891	-9.728	-61.05
Comp892	-9.784	-61.01
Comp893	-9.434	-60.99
Comp894	-9.705	-60.95
Comp895	-10.301	-60.85
Comp896	-9.605	-60.8
Comp897	-9.791	-60.72
Comp898	-9.488	-60.72
Comp899	-9.606	-60.67
Comp900	-11.045	-60.65
Comp901	-10.339	-60.62
Comp902	-10.127	-60.53
Comp903	-9.431	-60.47
Comp904	-9.893	-60.44
Comp905	-9.843	-60.44
Comp906	-10.022	-60.43
Comp907	-11.833	-60.41
Comp908	-9.526	-60.41
Comp909	-9.528	-60.35
Comp910	-11.113	-60.34
Comp911	-9.619	-60.32
Comp912	-9.767	-60.3
Comp913	-9.882	-60.25
Comp914	-9.691	-60.25
Comp915	-9.542	-60.25
Comp916	-10.134	-60.24
Comp917	-9.647	-60.24
Comp918	-9.446	-60.24
Comp919	-9.67	-60.2
Comp920	-10.272	-60.06
Comp921	-9.641	-60.01
Comp922	-9.975	-60
Comp923	-9.734	-59.98
Comp924	-9.621	-59.94
Comp925	-9.605	-59.93
Comp926	-9.727	-59.81
Comp927	-10.248	-59.79
Comp928	-9.73	-59.78
Comp929	-11.186	-59.76
Comp930	-9.712	-59.76
Comp931	-9.897	-59.74
Comp932	-9.873	-59.73
Comp933	-9.427	-59.72
Comp934	-10.745	-59.65
Comp935	-9.416	-59.62
Comp936	-9.924	-59.54
Comp937	-9.433	-59.52
Comp938	-10.39	-59.51
Comp939	-9.556	-59.47
Comp940	-10.108	-59.44
Comp941	-9.421	-59.42
Comp942	-10.859	-59.41
Comp943	-9.54	-59.36
Comp944	-9.574	-59.26
Comp945	-9.514	-59.26
Comp946	-10.936	-59.25
Comp947	-9.682	-59.22
Comp948	-9.688	-59.21
Comp949	-9.571	-59.21
Comp950	-9.738	-59.13
Comp951	-10.482	-59.09
Comp952	-11.624	-59.07
Comp953	-10.674	-59.07
Comp954	-9.817	-59.04
Comp955	-9.506	-59.04
Comp956	-9.554	-59.03
Comp957	-9.447	-58.97
Comp958	-10.439	-58.9
Comp959	-9.823	-58.88
Comp960	-9.432	-58.86
Comp961	-9.7	-58.85
Comp962	-9.408	-58.85
Comp963	-9.433	-58.79
Comp964	-9.559	-58.76
Comp965	-9.409	-58.76
Comp966	-9.709	-58.72
Comp967	-9.925	-58.61
Comp968	-9.552	-58.6
Comp969	-10.08	-58.58
Comp970	-9.803	-58.58
Comp971	-9.741	-58.56
Comp972	-9.523	-58.54
Comp973	-11.1	-58.5
Comp974	-9.525	-58.48
Comp975	-9.731	-58.47
Comp976	-9.646	-58.43
Comp977	-11.069	-58.41
Comp978	-9.739	-58.31
Comp979	-9.613	-58.26
Comp980	-9.993	-58.24
Comp981	-9.839	-58.16
Comp982	-9.454	-58.13
Comp983	-9.427	-58.1
Comp984	-9.478	-58
Comp985	-9.54	-57.98
Comp986	-9.458	-57.92
Comp987	-11.031	-57.89
Comp988	-9.538	-57.87
Comp989	-9.612	-57.84
Comp990	-10.049	-57.82
Comp991	-9.549	-57.75
Comp992	-9.4	-57.74
Comp993	-9.67	-57.72
Comp994	-9.538	-57.69
Comp995	-9.416	-57.69
Comp996	-9.548	-57.68
Comp997	-10.123	-57.67
Comp998	-9.698	-57.66
Comp999	-9.541	-57.66
Comp1000	-9.604	-57.64
Comp1001	-9.65	-57.6
Comp1002	-9.718	-57.59
Comp1003	-9.567	-57.49
Comp1004	-10	-57.42
Comp1005	-9.401	-57.42
Comp1006	-9.675	-57.34
Comp1007	-9.45	-57.26
Comp1008	-10.058	-57.24
Comp1009	-10.446	-57.23
Comp1010	-9.512	-57.14
Comp1011	-9.706	-56.99
Comp1012	-9.525	-56.95
Comp1013	-10.289	-56.94
Comp1014	-9.899	-56.9
Comp1015	-10.274	-56.76
Comp1016	-9.512	-56.66
Comp1017	-9.637	-56.65
Comp1018	-9.484	-56.65
Comp1019	-10.05	-56.64
Comp1020	-9.45	-56.55
Comp1021	-9.884	-56.47
Comp1022	-9.638	-56.47
Comp1023	-9.677	-56.31
Comp1024	-9.6	-56.3
Comp1025	-10.318	-56.22
Comp1026	-9.566	-56.18
Comp1027	-10.24	-56.05
Comp1028	-9.555	-56.03
Comp1029	-9.455	-55.99
Comp1030	-9.546	-55.94
Comp1031	-9.702	-55.93
Comp1032	-9.784	-55.91
Comp1033	-9.548	-55.85
Comp1034	-10.027	-55.83
Comp1035	-9.688	-55.8
Comp1036	-9.651	-55.76
Comp1037	-9.602	-55.73
Comp1038	-10.155	-55.71
Comp1039	-10.523	-55.64
Comp1040	-10.038	-55.6
Comp1041	-9.468	-55.6
Comp1042	-9.739	-55.54
Comp1043	-9.414	-55.52
Comp1044	-9.4	-55.46
Comp1045	-11.687	-55.44
Comp1046	-9.94	-55.31
Comp1047	-9.438	-55.23
Comp1048	-9.856	-55.2
Comp1049	-10.023	-55.09
Comp1050	-9.942	-55.04
Comp1051	-9.835	-55.04
Comp1052	-9.518	-54.95
Comp1053	-10.006	-54.91
Comp1054	-9.64	-54.82
Comp1055	-9.415	-54.81
Comp1056	-9.399	-54.8
Comp1057	-9.553	-54.76
Comp1058	-9.467	-54.76
Comp1059	-9.569	-54.58
Comp1060	-9.671	-54.47
Comp1061	-9.497	-54.47
Comp1062	-9.45	-54.32
Comp1063	-9.587	-54.31
Comp1064	-9.578	-54.3
Comp1065	-10.465	-54.22
Comp1066	-10.146	-54.17
Comp1067	-9.438	-54.1
Comp1068	-9.41	-54.1
Comp1069	-9.419	-54.09
Comp1070	-9.88	-54.08
Comp1071	-9.717	-54.04
Comp1072	-9.537	-54.02
Comp1073	-9.95	-53.82
Comp1074	-9.813	-53.69
Comp1075	-9.54	-53.65
Comp1076	-9.484	-53.63
Comp1077	-9.442	-53.63
Comp1078	-9.454	-53.5
Comp1079	-9.545	-53.48
Comp1080	-10.227	-53.41
Comp1081	-9.72	-53.4
Comp1082	-10.181	-53.33
Comp1083	-9.791	-53.31
Comp1084	-9.454	-53.31
Comp1085	-9.83	-53.3
Comp1086	-9.511	-53.21
Comp1087	-9.413	-53.06
Comp1088	-9.989	-52.91
Comp1089	-9.415	-52.89
Comp1090	-10.115	-52.8
Comp1091	-9.885	-52.8
Comp1092	-10.636	-52.62
Comp1093	-9.783	-52.6
Comp1094	-9.765	-52.43
Comp1095	-9.686	-52.26
Comp1096	-11.112	-52.09
Comp1097	-10.375	-51.9
Comp1098	-9.477	-51.86
Comp1099	-9.491	-51.77
Comp1100	-9.527	-51.66
Comp1101	-9.437	-51.4
Comp1102	-9.754	-51.33
Comp1103	-9.892	-51.32
Comp1104	-9.527	-51.23
Comp1105	-9.831	-51.16
Comp1106	-9.612	-51.12
Comp1107	-9.936	-51.09
Comp1108	-9.594	-50.8
Comp1109	-9.436	-50.7
Comp1110	-9.817	-50.66
Comp1111	-9.787	-50.41
Comp1112	-9.402	-50.19
Comp1113	-9.762	-50.11
Comp1114	-9.439	-50.07
Comp1115	-10.001	-49.99
Comp1116	-9.453	-49.69
Comp1117	-9.474	-49.65
Comp1118	-9.437	-49.53
Comp1119	-9.72	-49.5
Comp1120	-9.796	-49.42
Comp1121	-9.75	-49.33
Comp1122	-9.834	-49.13
Comp1123	-9.45	-48.62
Comp1124	-10.093	-48.59
Comp1125	-10.179	-48.58
Comp1126	-10.842	-48.26
Comp1127	-9.969	-48.22
Comp1128	-9.599	-48.15
Comp1129	-9.809	-47.76
Comp1130	-10.429	-47.64
Comp1131	-10.012	-47.3
Comp1132	-9.948	-47.26
Comp1133	-10.487	-47.22
Comp1134	-9.408	-46.97
Comp1135	-9.957	-46.88
Comp1136	-10.207	-46.81
Comp1137	-9.649	-46.66
Comp1138	-9.681	-46.37
Comp1139	-9.652	-46.29
Comp1140	-9.484	-45.99
Comp1141	-9.522	-45.89
Comp1142	-10.2	-45.78
Comp1143	-10.207	-45.63
Comp1144	-9.583	-45.55
Comp1145	-9.92	-45.41
Comp1146	-10.269	-45.14
Comp1147	-9.582	-45.11
Comp1148	-9.606	-45.09
Comp1149	-10.689	-44.61
Comp1150	-9.857	-43.43
Comp1151	-11.777	-43.4
Comp1152	-9.547	-42.72
Comp1153	-9.414	-42.21
Comp1154	-10.399	-42.01
Comp1155	-9.793	-41.85
Comp1156	-9.862	-41.74
Comp1157	-10.039	-41.21
Comp1158	-9.611	-40.23
Comp1159	-10.028	-39.64
Comp1160	-9.866	-38.39
Comp1161	-12.317	-38.29
Comp1162	-10.322	-35.14
Comp1163	-10.112	-24.23
