# Supplementary material for: 7D, a small molecule inhibits dengue infection by increasing interferons and neutralizing-antibodies via CXCL4:CXCR3:p38:IRF3 and Sirt1:STAT3 axes respectively
Source: EMBO Mol Med. 2024 Sep 16;16(10):2376–401. doi: 10.1038/s44321-024-00137-8 (PMC11473809; doi:10.1038/s44321-024-00137-8)
Supplement: Supplementary file 3 — Source data Fig. 1 [file 44321_2024_137_MOESM3_ESM.zip › Fig 1/Fig 1F/EC50.xlsx]

## Sheet: Sheet1
			Percent of DENV2 infection in presence of CXCL4 and treated with 7D at different conc. (n=3)
				EC50 was calculated
			7D(Log10) µM	EXP1	EXP2	EXP3
			-2.91339	100	100	100
			-2.31133	99.6998	97.6884	99.3437
			-1.70927	93.3101	94.7151	93.4295
			-0.80618	74.0979	74.7416	72.2111
			-0.50515	69.851	68.4573	65.11
			0.09691	57.4535	51.7142	56.9497
			0.39794	49.3277	46.5709	49.1552
			0.69897	41.6878	39.9708	41.0786
			1	35.0711	36.9951	37.4488
			1.30103	36.3948	36.9951	37.4879
			1.60206	34.2643	38.714	36.3818
			1.90309	33.3448	36.8789	39.5315
