# Supplementary material for: 7D, a small molecule inhibits dengue infection by increasing interferons and neutralizing-antibodies via CXCL4:CXCR3:p38:IRF3 and Sirt1:STAT3 axes respectively
Source: EMBO Mol Med. 2024 Sep 16;16(10):2376–401. doi: 10.1038/s44321-024-00137-8 (PMC11473809; doi:10.1038/s44321-024-00137-8)
Supplement: Supplementary file 3 — Source data Fig. 1 [file 44321_2024_137_MOESM3_ESM.zip › Fig 1/Fig 1G/Relative DENV2 RNA levels.xlsx]

## Sheet: Sheet1
				Relative DENV2 RNA levels		n=3
				DENV2	DENV2+CXCL4	DENV2+CXCL4+7D	DENV2+CXCL4+AMG487
			Exp1	3.80411	5.91279	3.19806	3.64241
			Exp2	4.3198	5.44129	3.06237	2.99414
			Exp3	4.06432	5.46492	2.59046	3.48816
