# Supplementary material for: 7D, a small molecule inhibits dengue infection by increasing interferons and neutralizing-antibodies via CXCL4:CXCR3:p38:IRF3 and Sirt1:STAT3 axes respectively
Source: EMBO Mol Med. 2024 Sep 16;16(10):2376–401. doi: 10.1038/s44321-024-00137-8 (PMC11473809; doi:10.1038/s44321-024-00137-8)
Supplement: Supplementary file 3 — Source data Fig. 1 [file 44321_2024_137_MOESM3_ESM.zip › Fig 1/Fig 1I/Mean fluorescence intensity of DENV2 dsRNA.xlsx]

## Sheet: Sheet1
				MFI of DENV2 dsRNA in monocyte		n=3	Each data point represent a cell
	EXP 1						EXP2							EXP3
		Mock	DENV2	DENV2+CXCL4	DENV2+CXCL4+7D	DENV2+CXCL4+AMG487		Mock	DENV2	DENV2+CXCL4	DENV2+CXCL4+7D	DENV2+CXCL4+AMG487			Mock	DENV2	DENV2+CXCL4	DENV2+CXCL4+7D	DENV2+CXCL4+AMG487
		7.779	6689.27	12664.3	3765.67	2065.67		4.082	444.179	4568.98	3153.88	3409.88			10.937	4819.9	827.061	398.167	2754.65
		0	10059.5	10232.3	1576.68	2376.68		0	4958.85	2643.21	3050.72	424.558			5.887	5865.76	16075.8	2216.14	2576.89
		5.571	624.006	8990.53	1397.46	3497.46		17.423	44.364	9692.74	2097.09	4171.15			4.724	336.182	15734.7	3652.7	5634.82
		5.491	5923.14	7865.88	3285.68	5985.68		31.185	6386.92	858.534	1705.55	2414.19			5.545	3714.24	230.602	4324.5	2564.68
		0	3145.44	12282.4	4132.15	4032.15		9.834	993.291	687.95	3272.52	774.667			0	3795.13	252.479	2316.14	652.253
		52.564	656.524	6942.92	4296.65	4096.65		27.774	8352.79	4392.03	2708.52	3498.57			4.225	6920.74	966.788	3552.7	3089.68
		30.218	6854.64	14682	2654.3	754.295		6.455	484.215	8632.54	5358.35	187.644			5.057	6432.84	16734.7	524.497	3187.66
		11.57	4031.95	8896.98	3487.8	5539.73		5.301	5646.47	76.94	3506.24	9678.99			0	4659.43	6593.54	2435.77	3254.87
		30.738	710.019	7634.68	3093.47	2786.87		7.538	8382.78	9846.75	16993.8	5467.91			0	5876.45	6430.63	2024.6	2876.89
		5.113	1837.49	9662.98	2654.88	552.253		9.906	392.586	10444.7	8060.65	5780.71			0	3110.79	9036.74	2727.46	3295.79
		6.543	3452.56	10247.6	3425.68	4589.76		8.691	17659.4	9490.89	5126.11	61.512			0	3723.8	8671.43	3245.76	2456.79
		9.562	4532.32	11754.7	3567.88	3265.98		4.872	1868.73	11543.8	8156.98	12375.4			0	6020.98	9342.9	3189.57	1265.67
		4.698	4523.16	5431.46	2486.9	48.147		8.164	5647.89	10765	3323.71	11875.7
		5.494	181.738	10564.6	2030.84	3678.99		5.535	8803.34	12900.3	3202.51	2254.65
	Average	12.5244	3801.55	9846.67	2989.72	3090.74		10.4829	5004.7	6896.03	4979.76	4455.39			3.03125	4606.35	7574.78	2550.67	2800.89
		Mock	DENV2	DENV2+CXCL4	DENV2+CXCL4+7D	DENV2+CXCL4+AMG487
	Exp 1	12.5244	3801.55	9846.67	2989.72	3090.74
	Exp 2	10.4829	5004.7	6896.03	4979.76	4455.39
	Exp 3	3.03125	4606.35	7574.78	2550.67	2800.89
