# Supplementary material for: 7D, a small molecule inhibits dengue infection by increasing interferons and neutralizing-antibodies via CXCL4:CXCR3:p38:IRF3 and Sirt1:STAT3 axes respectively
Source: EMBO Mol Med. 2024 Sep 16;16(10):2376–401. doi: 10.1038/s44321-024-00137-8 (PMC11473809; doi:10.1038/s44321-024-00137-8)
Supplement: Supplementary file 4 — Source data Fig. 2 [file 44321_2024_137_MOESM4_ESM.zip]

Archive with 41 entries (26 files):
- Fig 2/Fig 2A/
- Fig 2/Fig 2A/CXCR3 KO mice/
- Fig 2/Fig 2A/CXCR3 KO mice/Microscopy images/
- Fig 2/Fig 2A/CXCR3 KO mice/Microscopy images/DENV2 + CXCL4.tif
- Fig 2/Fig 2A/CXCR3 KO mice/Microscopy images/DENV2.tif
- Fig 2/Fig 2A/CXCR3 KO mice/Microscopy images/DENV2+CXCL4+7D.tif
- Fig 2/Fig 2A/CXCR3 KO mice/Microscopy images/DENV2+CXCL4+AMG487.tif
- Fig 2/Fig 2A/CXCR3 KO mice/Microscopy images/MOCK.tif
- Fig 2/Fig 2A/WT mice/
- Fig 2/Fig 2A/WT mice/Microscopy images/
- Fig 2/Fig 2A/WT mice/Microscopy images/DENV2.tif
- Fig 2/Fig 2A/WT mice/Microscopy images/DENV2+CXCL4.tif
- Fig 2/Fig 2A/WT mice/Microscopy images/DENV2+CXCL4+7D.tif
- Fig 2/Fig 2A/WT mice/Microscopy images/DENV2+CXCL4+AMG487.tif
- Fig 2/Fig 2A/WT mice/Microscopy images/MOCK.tif
- Fig 2/Fig 2B/
- Fig 2/Fig 2B/Mean Fluorescence Intensity of DENV2 NS1 in WT mice.xlsx
- Fig 2/Fig 2C/
- Fig 2/Fig 2C/Mean Fluorescence intensity of NS1 in CXCR3 ko mice.xlsx
- Fig 2/Fig 2D/
- Fig 2/Fig 2D/Relative DENV2 RNA level in WT mice.xlsx
- Fig 2/Fig 2E/
- Fig 2/Fig 2E/Relative DENV2 RNA Level in CXCR3 KO Mice.xlsx
- Fig 2/Fig 2F/
- Fig 2/Fig 2F/Western B-Actin.tif
- Fig 2/Fig 2F/Western NS1.tif
- Fig 2/Fig 2F/Western p38 MAPK.tif
- Fig 2/Fig 2F/Western P-p38 MAPK.tif
- Fig 2/Fig 2G/
- Fig 2/Fig 2G/Western B-Actin.tif
- Fig 2/Fig 2G/Western NS1.tif
- Fig 2/Fig 2G/Western p38 MAPK.tif
- Fig 2/Fig 2G/Western P-p38 MAPK.tif
- Fig 2/Fig 2H/
- Fig 2/Fig 2H/Quantitation of NS1 in WT mice.xlsx
- Fig 2/Fig 2I/
- Fig 2/Fig 2I/Quantitation of NS1 in CXCR3 ko mice.xlsx
- Fig 2/Fig 2J/
- Fig 2/Fig 2J/Quantitation of P-p38 MAPK in WT mice.xlsx
- Fig 2/Fig 2K/
- Fig 2/Fig 2K/Quantitation of P-p38 MAPK in CXCR3 ko mice.xlsx
