# Supplementary material for: 7D, a small molecule inhibits dengue infection by increasing interferons and neutralizing-antibodies via CXCL4:CXCR3:p38:IRF3 and Sirt1:STAT3 axes respectively
Source: EMBO Mol Med. 2024 Sep 16;16(10):2376–401. doi: 10.1038/s44321-024-00137-8 (PMC11473809; doi:10.1038/s44321-024-00137-8)
Supplement: Supplementary file 4 — Source data Fig. 2 [file 44321_2024_137_MOESM4_ESM.zip › Fig 2/Fig 2B/Mean Fluorescence Intensity of DENV2 NS1 in WT mice.xlsx]

## Sheet: Sheet1
		MFI of DENV2 NS1 in monocytes of WT mice			n=3	Each data point represent a cell
	EXP 1							EXP2						EXP3
		Mock	DENV2	DENV2+CXCL4	DENV2+CXCL4+7D	DENV2+CXCL4+AMG487		Mock	DENV2	DENV2+CXCL4	DENV2+CXCL4+7D	DENV2+CXCL4+AMG487		Mock	DENV2	DENV2+CXCL4	DENV2+CXCL4+7D	DENV2+CXCL4+AMG487
		4.779	2879.27	3664.33	2765.67	2634.12		0	3668.72	1114.99	1694.33	2065.21		20.635	51.989	4256.18	2681.09	1170.82
		0	1449.46	3232.3	3076.68	3136.66		55.453	3876.19	4904.23	1130.04	3723.43		34.81	105.336	4150.39	1804.05	980.614
		2.371	1624.01	1990.53	1397.46	1634.89		3.345	1150.03	2687.62	1101.16	2881.19		0	2270.98	8325.77	1781.21	1733.62
		6.571	2223.14	3865.88	2885.68	2248.29		10.642	1604.82	3939.8	2202.45	2201.94		51.914	1695.29	5041.65	2307.01	1247.44
		0	1155.44	5282.39	2132.15	2463.16		45.925	2973	3900.4	2286.54	3809.36		3.396	1817.87	4751.99	2184.1	2028.06
		54.256	2656.52	3742.92	1596.65	1635.78		46.571	2409.81	2611.41	3616.06	1427.36		11.57	542.377	2692.41	2632.03	3634.69
		32.218	1854.64	3281.96	854.295	1453.57		21.451	2435.51	5994.86	2965.88	2107.03		48.738	82.411	2939.8	2730.89	2946.56
		11.643	4031.95	2296.98	1887.8	589.462		15.664	1451.91	4876.24	1646.83	491.367		22.371	2703.31	3892.6	1790.09	2143.45
		28.738	510.019	1334.67	393.471	847.346		12.218	1290.42	4102.01	1506.62	2514.47		35.673	2827.63	5611.41	1751.58	2809.36
		14.779	89.434	4891.44	2394.24	1154.75		41.57	3094.28	5569.84	1889.7	1881.08		0	5104.75	5965.73	2251.14	1476.26
		0	4127.89	54.834	2153.52	480.614		8.738	3171.39	3702.7	1587.6	1949.86		55.664	1473.86	4858.35	2679.3	2054.2
		21.925	3576.72	1061.95	4392.85	1831.02		24.779	2431.55	4978.06	1430.02	4535.66		2.218	2467.87	4001.96	2894.97	1691.37
		35.636	93.941	528.729	1185.42	1236.59		0	2027.83	3594.5	1873.01	1993.06		36.571	5688.07	611.415	2104.75	2603.34
														0	531.219	4265.73	1398.76	881.084
	Average	16.3782	2020.96	2709.92	2085.84	1642.02		22.0274	2429.65	3998.21	1917.71	2429.31		23.1114	1954.5	4383.24	2213.64	1957.2
		Mock	DENV2	DENV2+CXCL4	DENV2+CXCL4+7D	DENV2+CXCL4+AMG487
	Exp 1	16.3782	2020.96	2709.92	2085.84	1642.02
	Exp 2	22.0274	2429.65	3998.21	1917.71	2429.31
	Exp 3	23.1114	1954.5	4383.24	2213.64	1957.2
