# Supplementary material for: 7D, a small molecule inhibits dengue infection by increasing interferons and neutralizing-antibodies via CXCL4:CXCR3:p38:IRF3 and Sirt1:STAT3 axes respectively
Source: EMBO Mol Med. 2024 Sep 16;16(10):2376–401. doi: 10.1038/s44321-024-00137-8 (PMC11473809; doi:10.1038/s44321-024-00137-8)
Supplement: Supplementary file 4 — Source data Fig. 2 [file 44321_2024_137_MOESM4_ESM.zip › Fig 2/Fig 2C/Mean Fluorescence intensity of NS1 in CXCR3 ko mice.xlsx]

## Sheet: Sheet1
				MFI of DENV2 NS1 in monocytes of CXCR3-/- mice			n=3	Each data point represent a cell
			Exp1					Exp 2						Exp3
			Mock	DENV2	DENV2+CXCL4	DENV2+CXCL4+7D	DENV2+CXCL4+AMG487		Mock	DENV2	DENV2+CXCL4	DENV2+CXCL4+7D	DENV2+CXCL4+AMG487		Mock	DENV2	DENV2+CXCL4	DENV2+CXCL4+7D	DENV2+CXCL4+AMG487
			7.355	2034.65	2584.56	2638.46	2536.52		5.896	3453.94	4135.34	3878.49	840.237		30.257	344.897	2004.96	2252.34	2585.19
			0	2940.58	2832.3	1554.36	1648.71		0	2920.72	2112.29	2833	3330.48		12.472	2016.42	4771.9	1954.29	2110.9
			3.245	1628.37	590.146	1547.46	1597.62		45.654	407.903	2876.12	3496.92	3473.74		26.621	586.82	2947.75	1662.48	2337.85
			0	3314.12	2565.88	2641.57	2718.75		12.365	1959.44	2583.11	3381.71	2345.03		0	818.03	3164.73	3805.47	2365.67
			0	1224.7	2282.39	2634.96	2639.46		0	382.172	2820.95	682.976	2028.61		8.698	2001.03	2015.71	2143.36	2247.67
			0	1847.32	2242.36	847.361	869.158		0	913.954	2598.41	2447.32	673.33		13.532	141.411	1299.52	1629.84	2170.25
			2.458	1165.15	1974.65	987.58	1023.48		15.961	1311.28	3139.93	239.612	3495.99		18.324	5010.02	2745.51	2884.66	2507.54
			0	2647.69	2556.48	1124.82	1120.46		0	2409.3	1837.59	1148.31	5378.09		23.492	2902.74	1442.29	5268.54	2198.99
			5.316	725.758	1286.23	1521.32	1686.46		21.546	1718.26	1596.51	3599.38	3187.68		0	1437.07	953.295	3269.65	7647.32
			6.785	1896.62	4853.73	942.655	3664.99		30.435	4811.22	2195.51	1551.72	2954.94
		Average	2.5159	2201.2	2002.34	1913.42	1927.62		13.1857	2260.86	3041.25	3402.8	2548.15		14.8218	982.711	3241.54	1956.37	2344.65
			Mock	DENV2	DENV2+CXCL4	DENV2+CXCL4+7D	DENV2+CXCL4+AMG487
		Exp 1	2.5159	2201.2	2002.34	1913.42	1927.62
		Exp 2	13.1857	2260.86	3041.25	3402.8	2548.15
		Exp 3	14.8218	982.711	3241.54	1956.37	2344.65
