# Supplementary material for: 7D, a small molecule inhibits dengue infection by increasing interferons and neutralizing-antibodies via CXCL4:CXCR3:p38:IRF3 and Sirt1:STAT3 axes respectively
Source: EMBO Mol Med. 2024 Sep 16;16(10):2376–401. doi: 10.1038/s44321-024-00137-8 (PMC11473809; doi:10.1038/s44321-024-00137-8)
Supplement: Supplementary file 4 — Source data Fig. 2 [file 44321_2024_137_MOESM4_ESM.zip › Fig 2/Fig 2D/Relative DENV2 RNA level in WT mice.xlsx]

## Sheet: Sheet1
					Relative DENV2 RNA levels		n=3	WT mice
					Mock	DENV2	DENV2+CXCL4	DENV2+CXCL4+7D	DENV2+CXCL4+AMG487
				Exp1	1.48905	721.22	1249.66	746.527	654.537
				Exp2	0.652294	981.264	1495.98	721.398	986.474
				Exp3	1.0054	1107.64	1933.27	585.039	932.106
