# Supplementary material for: 7D, a small molecule inhibits dengue infection by increasing interferons and neutralizing-antibodies via CXCL4:CXCR3:p38:IRF3 and Sirt1:STAT3 axes respectively
Source: EMBO Mol Med. 2024 Sep 16;16(10):2376–401. doi: 10.1038/s44321-024-00137-8 (PMC11473809; doi:10.1038/s44321-024-00137-8)
Supplement: Supplementary file 4 — Source data Fig. 2 [file 44321_2024_137_MOESM4_ESM.zip › Fig 2/Fig 2E/Relative DENV2 RNA Level in CXCR3 KO Mice.xlsx]

## Sheet: Sheet1
				Relative DENV2 RNA levels		n=3	CXCR3 KO mice
				Mock	DENV2	DENV2+CXCL4	DENV2+CXCL4+7D	DENV2+CXCL4+AMG487
			Exp1	2.1073	829.909	874.166	639.944	918.374
			Exp2	0.453043	948.236	956.181	824.851	838.194
			Exp3	1.00713	583.026	436.315	456.046	517.338
