# Supplementary material for: 7D, a small molecule inhibits dengue infection by increasing interferons and neutralizing-antibodies via CXCL4:CXCR3:p38:IRF3 and Sirt1:STAT3 axes respectively
Source: EMBO Mol Med. 2024 Sep 16;16(10):2376–401. doi: 10.1038/s44321-024-00137-8 (PMC11473809; doi:10.1038/s44321-024-00137-8)
Supplement: Supplementary file 4 — Source data Fig. 2 [file 44321_2024_137_MOESM4_ESM.zip › Fig 2/Fig 2H/Quantitation of NS1 in WT mice.xlsx]

## Sheet: Sheet1
				NS1/β-Actin in WT Mice	n=3
		Mock	DENV2	DENV2+CXCL4	DENV2+CXCL4+7D	DENV2+CXCL4+AMG487
	Exp 1	0	0.853933	1.10714	0.65	0.670103
	Exp 2	0	1.04494	1.39286	0.905882	0.975
	Exp 3	0	0.617978	1.33333	0.752941	0.825
