# Supplementary material for: 7D, a small molecule inhibits dengue infection by increasing interferons and neutralizing-antibodies via CXCL4:CXCR3:p38:IRF3 and Sirt1:STAT3 axes respectively
Source: EMBO Mol Med. 2024 Sep 16;16(10):2376–401. doi: 10.1038/s44321-024-00137-8 (PMC11473809; doi:10.1038/s44321-024-00137-8)
Supplement: Supplementary file 4 — Source data Fig. 2 [file 44321_2024_137_MOESM4_ESM.zip › Fig 2/Fig 2J/Quantitation of P-p38 MAPK in WT mice.xlsx]

## Sheet: Sheet1
				P-p38/p38 in WT Mice	n=3
		Mock	DENV2	DENV2+CXCL4	DENV2+CXCL4+7D	DENV2+CXCL4+AMG487
	Exp 1	0.505155	0.689655	0.94186	0.494624	0.333333
	Exp 2	0.608247	0.724598	0.883721	0.677419	0.666667
	Exp 3	0.56701	0.712644	0.98	0.602151	0.489583
