# Supplementary material for: 7D, a small molecule inhibits dengue infection by increasing interferons and neutralizing-antibodies via CXCL4:CXCR3:p38:IRF3 and Sirt1:STAT3 axes respectively
Source: EMBO Mol Med. 2024 Sep 16;16(10):2376–401. doi: 10.1038/s44321-024-00137-8 (PMC11473809; doi:10.1038/s44321-024-00137-8)
Supplement: Supplementary file 4 — Source data Fig. 2 [file 44321_2024_137_MOESM4_ESM.zip › Fig 2/Fig 2K/Quantitation of P-p38 MAPK in CXCR3 ko mice.xlsx]

## Sheet: Sheet1
					P-p38/p38 in CXCR3 ko Mice	n=3
			Mock	DENV2	DENV2+CXCL4	DENV2+CXCL4+7D	DENV2+CXCL4+AMG487
		Exp 1	0.54	0.876404	0.95	0.934783	0.774194
		Exp 2	0.41	0.842697	0.9625	0.945652	0.709677
		Exp 3	0.45	0.730337	0.775	0.782609	0.870968
