# Supplementary material for: 7D, a small molecule inhibits dengue infection by increasing interferons and neutralizing-antibodies via CXCL4:CXCR3:p38:IRF3 and Sirt1:STAT3 axes respectively
Source: EMBO Mol Med. 2024 Sep 16;16(10):2376–401. doi: 10.1038/s44321-024-00137-8 (PMC11473809; doi:10.1038/s44321-024-00137-8)
Supplement: Supplementary file 5 — Source data Fig. 3 [file 44321_2024_137_MOESM5_ESM.zip]

Archive with 19 entries (12 files):
- Fig 3/Fig 3A/
- Fig 3/Fig 3A/Relative IFNA1 Expression in monocytes in vitro.xlsx
- Fig 3/Fig 3B/
- Fig 3/Fig 3B/Relative IFNB1 Expression in monocytes in vitro.xlsx
- Fig 3/Fig 3C/
- Fig 3/Fig 3C/Relative TRIM69 Expression in monocytes in vitro.xlsx
- Fig 3/Fig 3D/
- Fig 3/Fig 3D/Western B-Actin.tif
- Fig 3/Fig 3D/Western IRF3.tif
- Fig 3/Fig 3D/Western NS1.tif
- Fig 3/Fig 3D/Western p38 MAPK.tif
- Fig 3/Fig 3D/Western P-IRF3.tif
- Fig 3/Fig 3D/Western P-p38 MAPK.tif
- Fig 3/Fig 3E/
- Fig 3/Fig 3E/Quantitation of DENV2 NS1 in monocytes in vitro.xlsx
- Fig 3/Fig 3F/
- Fig 3/Fig 3F/Quantitation of P-IRF3 in monocytes in vitro.xlsx
- Fig 3/Fig 3G/
- Fig 3/Fig 3G/Quantitation of P-p38 MAPK in monocytes in vitro.xlsx
