# Supplementary material for: 7D, a small molecule inhibits dengue infection by increasing interferons and neutralizing-antibodies via CXCL4:CXCR3:p38:IRF3 and Sirt1:STAT3 axes respectively
Source: EMBO Mol Med. 2024 Sep 16;16(10):2376–401. doi: 10.1038/s44321-024-00137-8 (PMC11473809; doi:10.1038/s44321-024-00137-8)
Supplement: Supplementary file 5 — Source data Fig. 3 [file 44321_2024_137_MOESM5_ESM.zip › Fig 3/Fig 3A/Relative IFNA1 Expression in monocytes in vitro.xlsx]

## Sheet: Sheet1
					Relative IFNA1 Expression in monocytes in vitro			n=3
				Mock	DENV2	DENV2+CXCL4	DENV2+CXCL4+7D	DENV2+CXCL4+AMG487
			Exp1	1	16.087	6.962	21.753	18.971
			Exp2	1.065	11.998	5.605	19.317	14.861
			Exp3	0.95156	15.545	3.5466	15.549	12.5456
