# Supplementary material for: 7D, a small molecule inhibits dengue infection by increasing interferons and neutralizing-antibodies via CXCL4:CXCR3:p38:IRF3 and Sirt1:STAT3 axes respectively
Source: EMBO Mol Med. 2024 Sep 16;16(10):2376–401. doi: 10.1038/s44321-024-00137-8 (PMC11473809; doi:10.1038/s44321-024-00137-8)
Supplement: Supplementary file 5 — Source data Fig. 3 [file 44321_2024_137_MOESM5_ESM.zip › Fig 3/Fig 3B/Relative IFNB1 Expression in monocytes in vitro.xlsx]

## Sheet: Sheet1
					Relative IFNB1 Expression in monocytes in vitro			n=3
			Mock	DENV2	DENV2+CXCL4	DENV2+CXCL4+7D	DENV2+CXCL4+AMG487
		Exp1	1	7.068	4.425	10.699	8.017
		Exp2	0.956	5.841	3.578	8.231	5.245
		Exp3	1.0055	8.225	4.266	11.223	4.256
