# Supplementary material for: 7D, a small molecule inhibits dengue infection by increasing interferons and neutralizing-antibodies via CXCL4:CXCR3:p38:IRF3 and Sirt1:STAT3 axes respectively
Source: EMBO Mol Med. 2024 Sep 16;16(10):2376–401. doi: 10.1038/s44321-024-00137-8 (PMC11473809; doi:10.1038/s44321-024-00137-8)
Supplement: Supplementary file 5 — Source data Fig. 3 [file 44321_2024_137_MOESM5_ESM.zip › Fig 3/Fig 3C/Relative TRIM69 Expression in monocytes in vitro.xlsx]

## Sheet: Sheet1
					Relative TRIM69 Expression in monocytes in vitro			n=3
				Mock	DENV2	DENV2+CXCL4	DENV2+CXCL4+7D	DENV2+CXCL4+AMG487
			Exp1	1	1.523	0.922	1.873	1.906
			Exp2	1.069	1.307	0.789	1.744	1.785
			Exp3	1.066	1.602	0.688	1.882	1.865
