# Supplementary material for: 7D, a small molecule inhibits dengue infection by increasing interferons and neutralizing-antibodies via CXCL4:CXCR3:p38:IRF3 and Sirt1:STAT3 axes respectively
Source: EMBO Mol Med. 2024 Sep 16;16(10):2376–401. doi: 10.1038/s44321-024-00137-8 (PMC11473809; doi:10.1038/s44321-024-00137-8)
Supplement: Supplementary file 5 — Source data Fig. 3 [file 44321_2024_137_MOESM5_ESM.zip › Fig 3/Fig 3E/Quantitation of DENV2 NS1 in monocytes in vitro.xlsx]

## Sheet: Sheet1
					NS1/β-Actin in monocytes in vitro		n=3
			Mock	DENV2	DENV2+CXCL4	DENV2+CXCL4+7D	DENV2+CXCL4+AMG487
		Exp1	0	0.85	1.3617	0.981132	1.02041
		Exp2	0	0.811321	1.25532	0.773585	0.897959
		Exp3	0	0.571698	1.1383	0.584906	0.591837
