# Supplementary material for: 7D, a small molecule inhibits dengue infection by increasing interferons and neutralizing-antibodies via CXCL4:CXCR3:p38:IRF3 and Sirt1:STAT3 axes respectively
Source: EMBO Mol Med. 2024 Sep 16;16(10):2376–401. doi: 10.1038/s44321-024-00137-8 (PMC11473809; doi:10.1038/s44321-024-00137-8)
Supplement: Supplementary file 5 — Source data Fig. 3 [file 44321_2024_137_MOESM5_ESM.zip › Fig 3/Fig 3F/Quantitation of P-IRF3 in monocytes in vitro.xlsx]

## Sheet: Sheet1
						P-IRF3/IRF3 in monocytes in vitro		n=3
				Mock	DENV2	DENV2+CXCL4	DENV2+CXCL4+7D	DENV2+CXCL4+AMG487
			Exp1	0.30303	0.597561	0.353982	1.05814	1.04762
			Exp2	0.616162	0.878049	0.707965	0.965116	1.13095
			Exp3	0.323232	0.609756	0.451327	0.767442	0.904762
