# Supplementary material for: 7D, a small molecule inhibits dengue infection by increasing interferons and neutralizing-antibodies via CXCL4:CXCR3:p38:IRF3 and Sirt1:STAT3 axes respectively
Source: EMBO Mol Med. 2024 Sep 16;16(10):2376–401. doi: 10.1038/s44321-024-00137-8 (PMC11473809; doi:10.1038/s44321-024-00137-8)
Supplement: Supplementary file 5 — Source data Fig. 3 [file 44321_2024_137_MOESM5_ESM.zip › Fig 3/Fig 3G/Quantitation of P-p38 MAPK in monocytes in vitro.xlsx]

## Sheet: Sheet1
					P-p38/p38 in monocytes in vitro		n=3
			Mock	DENV2	DENV2+CXCL4	DENV2+CXCL4+7D	DENV2+CXCL4+AMG487
		Exp1	0.341463	0.54717	0.73913	0.537736	0.592593
		Exp2	0.304878	0.613208	0.852174	0.575472	0.685185
		Exp3	0.426829	0.424528	0.904348	0.641509	0.537037
