# Supplementary material for: 7D, a small molecule inhibits dengue infection by increasing interferons and neutralizing-antibodies via CXCL4:CXCR3:p38:IRF3 and Sirt1:STAT3 axes respectively
Source: EMBO Mol Med. 2024 Sep 16;16(10):2376–401. doi: 10.1038/s44321-024-00137-8 (PMC11473809; doi:10.1038/s44321-024-00137-8)
Supplement: Supplementary file 6 — Source data Fig. 4 [file 44321_2024_137_MOESM6_ESM.zip]

Archive with 37 entries (19 files):
- Fig 4/Fig 4B/
- Fig 4/Fig 4B/Mice Survival Assay.xlsx
- Fig 4/Fig 4C/
- Fig 4/Fig 4C/Mice body weight change.xlsx
- Fig 4/Fig 4D/
- Fig 4/Fig 4D/ELISA for CXCL4(PF4) Concentration.xlsx
- Fig 4/Fig 4E/
- Fig 4/Fig 4E/Relative DENV2 RNA levels in liver.xlsx
- Fig 4/Fig 4F/
- Fig 4/Fig 4F/Relative DENV2 RNA Level in spleen.xlsx
- Fig 4/Fig 4G/
- Fig 4/Fig 4G/Platelet count from mice blood.xlsx
- Fig 4/Fig 4H/
- Fig 4/Fig 4H/Monocyte count from mice blood.xlsx
- Fig 4/Fig 4I/
- Fig 4/Fig 4I/Neutrophil count from mice blood.xlsx
- Fig 4/Fig 4J/
- Fig 4/Fig 4J/Platelet-Leukocyte aggreagate count from mice blood.xlsx
- Fig 4/Fig 4K/
- Fig 4/Fig 4K/IL6 concentration in mice plasma.xlsx
- Fig 4/Fig 4L/
- Fig 4/Fig 4L/TNFa concentration in mice plasma.xlsx
- Fig 4/Fig 4M/
- Fig 4/Fig 4M/IL1b concentration in mice plasma.xlsx
- Fig 4/Fig 4N/
- Fig 4/Fig 4N/Vascular leakage (EB Dye) from peritoneal veins of mice/
- Fig 4/Fig 4N/Vascular leakage (EB Dye) from peritoneal veins of mice/DENV2 Infected mice.tif
- Fig 4/Fig 4N/Vascular leakage (EB Dye) from peritoneal veins of mice/DENV2+7D Treated mice.tif
- Fig 4/Fig 4N/Vascular leakage (EB Dye) from peritoneal veins of mice/Vehicle mice.tif
- Fig 4/Fig 4O/
- Fig 4/Fig 4O/Vascular Permeability Assay in DENV2 infected mice treated with 7D.xlsx
- Fig 4/Fig 4P/
- Fig 4/Fig 4P/Concentration of IFNa in mice plasma.xlsx
- Fig 4/Fig 4Q/
- Fig 4/Fig 4Q/Concentration of IFNb in mice plasma.xlsx
- Fig 4/Fig 4R/
- Fig 4/Fig 4R/Concentration of IFNg in mice plasma.xlsx
