# Supplementary material for: 7D, a small molecule inhibits dengue infection by increasing interferons and neutralizing-antibodies via CXCL4:CXCR3:p38:IRF3 and Sirt1:STAT3 axes respectively
Source: EMBO Mol Med. 2024 Sep 16;16(10):2376–401. doi: 10.1038/s44321-024-00137-8 (PMC11473809; doi:10.1038/s44321-024-00137-8)
Supplement: Supplementary file 6 — Source data Fig. 4 [file 44321_2024_137_MOESM6_ESM.zip › Fig 4/Fig 4B/Mice Survival Assay.xlsx]

## Sheet: Sheet1
		Survival of mice infected with DENV2 and treated with 7D
		No. of Days	Vehicle (n=8)	DENV2 (n=12)	DENV2+7D (n=14)
		15	0					0, Represents live mouse
		15	0					1, Represents dead mouse
		15	0
		15	0
		15	0
		15	0
		15	0
		15	0
		5		1
		5		1
		6		1
		6		1
		6		1
		6		1
		7		1
		8		1
		8		1
		8		1
		15		0
		15		0
		6			1
		6			1
		7			1
		7			1
		7			1
		9			1
		9			1
		15			0
		15			0
		15			0
		15			0
		15			0
		15			0
		15			0
