# Supplementary material for: 7D, a small molecule inhibits dengue infection by increasing interferons and neutralizing-antibodies via CXCL4:CXCR3:p38:IRF3 and Sirt1:STAT3 axes respectively
Source: EMBO Mol Med. 2024 Sep 16;16(10):2376–401. doi: 10.1038/s44321-024-00137-8 (PMC11473809; doi:10.1038/s44321-024-00137-8)
Supplement: Supplementary file 6 — Source data Fig. 4 [file 44321_2024_137_MOESM6_ESM.zip › Fig 4/Fig 4C/Mice body weight change.xlsx]

## Sheet: Sheet1
			Percent Body Weight Change of mice
				Vehicle											DENV2											DENV2+7D
No. of Days
0	0	0	0	0	0	0	0				0	0	0	0	0	0	0	0				0	0	0	0	0	0	0	0
2	-0.71429	3.7037	3.78788	3.57143	2.94118	3.57143	5.18518				0.574713	0.632911	1.30719	0.662252	0.85714	-8.75	-6	4.54545				-2.25	3.44828	1.67836	6.66667	-1.25	5.45455	1.66667	4.8
4	1.42857	4.44444	2.27273	6.42857	5.29412	0	11.1111				-1.72414	1.26582	0.653595	-2.64901	-7.14286	-15.625	-7.5	-2.27273				-1.63889	1.37931	3.50877	3.33333	-3.125	2.06061	5.55556	3
6	6.42857	7.40741	6.06061	9.28571	7.05882	3.57143	13.3333				-5.17241	-3.16456	-3.26797	-3.97351	-14.2857	-15.625	-10	-9.09091				2.72222	-0.966486	2.33918	-3.33333	-9.375	-0.090909	2.77778	8
8	5	8.37037	7.57576	12.8571	8.82353	8.57143	13.2593				-8.04598	-6.32911	-7.18954	-7.28477	-18.5714	-21.875	-17.5	-12.7273				2.77778	-6.44828	-0.5848	1.84116	-9.5	4.06061	-1.44444	6.4
10	6.65656	8.05655	8.954	11.5653	8.2551	6.54154	15.2525				-10.5688	-7.65485	-9.05455	-7.59527	-20.5547	-22.5422	-17.524	-13.4569				2.87855	-13.6846	0.5455	5.45554	-9.565	6.5265	14.4636	11.5426
