# Supplementary material for: 7D, a small molecule inhibits dengue infection by increasing interferons and neutralizing-antibodies via CXCL4:CXCR3:p38:IRF3 and Sirt1:STAT3 axes respectively
Source: EMBO Mol Med. 2024 Sep 16;16(10):2376–401. doi: 10.1038/s44321-024-00137-8 (PMC11473809; doi:10.1038/s44321-024-00137-8)
Supplement: Supplementary file 6 — Source data Fig. 4 [file 44321_2024_137_MOESM6_ESM.zip › Fig 4/Fig 4D/ELISA for CXCL4(PF4) Concentration.xlsx]

## Sheet: Sheet1
			CXCL4(PF4) Conc. (ng/ml) measured using ELISA from mice plasma
			Vehicle(n=5)	DENV2(n=8)	DENV2+7D(n=8)
			92.5685	587.21	475.949
			128.496	562.702	450.527
			171.293	510.383	561.665
			186.999	590.337	606.114
			176.282	575.826	556.94
				460.155	427.143
				650	596.346
				622	582
