# Supplementary material for: 7D, a small molecule inhibits dengue infection by increasing interferons and neutralizing-antibodies via CXCL4:CXCR3:p38:IRF3 and Sirt1:STAT3 axes respectively
Source: EMBO Mol Med. 2024 Sep 16;16(10):2376–401. doi: 10.1038/s44321-024-00137-8 (PMC11473809; doi:10.1038/s44321-024-00137-8)
Supplement: Supplementary file 6 — Source data Fig. 4 [file 44321_2024_137_MOESM6_ESM.zip › Fig 4/Fig 4E/Relative DENV2 RNA levels in liver.xlsx]

## Sheet: Sheet1
				Relative DENV2 RNA levels/g of Liver tissue
				Vehicle(n=6)	DENV2(n=8)	DENV2+7D(n=8)
				0.979169	915.544	95.6536
				1.06794	596.412	227.597
				0.956698	538.03	746.137
				0.901989	1212.97	358.151
				1.30738	1800.19	823.213
				0.848584	1836.52	889.889
					2153	366.562
					885	581.164
