# Supplementary material for: 7D, a small molecule inhibits dengue infection by increasing interferons and neutralizing-antibodies via CXCL4:CXCR3:p38:IRF3 and Sirt1:STAT3 axes respectively
Source: EMBO Mol Med. 2024 Sep 16;16(10):2376–401. doi: 10.1038/s44321-024-00137-8 (PMC11473809; doi:10.1038/s44321-024-00137-8)
Supplement: Supplementary file 6 — Source data Fig. 4 [file 44321_2024_137_MOESM6_ESM.zip › Fig 4/Fig 4F/Relative DENV2 RNA Level in spleen.xlsx]

## Sheet: Sheet1
				Relative DENV2 RNA levels/g of spleen tissue
				Vehicle(n=6)	DENV2(n=8)	DENV2+7D(n=8)
				1.19131	242.841	116.422
				0.629519	545.133	207.73
				0.513119	442.414	240.785
				0.45925	474.809	288.112
				1.24318	105.029	189.419
				1.3334	450.846	169.041
					588.416	173.685
					466.496	208.685
