# Supplementary material for: 7D, a small molecule inhibits dengue infection by increasing interferons and neutralizing-antibodies via CXCL4:CXCR3:p38:IRF3 and Sirt1:STAT3 axes respectively
Source: EMBO Mol Med. 2024 Sep 16;16(10):2376–401. doi: 10.1038/s44321-024-00137-8 (PMC11473809; doi:10.1038/s44321-024-00137-8)
Supplement: Supplementary file 6 — Source data Fig. 4 [file 44321_2024_137_MOESM6_ESM.zip › Fig 4/Fig 4H/Monocyte count from mice blood.xlsx]

## Sheet: Sheet1
					Monocyte count from mice blood
				Vehicle(n=5)	DENV2(n=8)	DENV2+7D(n=8)
				18.3	11.2	12.2
				21.4	9.67	14.4
				24.2	10.4	18.4
				20.9	16.2	16.2
				25.67	13.3	23.8
					14.6	16.1
					14.1	22.9
					12.8	24.6
