# Supplementary material for: 7D, a small molecule inhibits dengue infection by increasing interferons and neutralizing-antibodies via CXCL4:CXCR3:p38:IRF3 and Sirt1:STAT3 axes respectively
Source: EMBO Mol Med. 2024 Sep 16;16(10):2376–401. doi: 10.1038/s44321-024-00137-8 (PMC11473809; doi:10.1038/s44321-024-00137-8)
Supplement: Supplementary file 6 — Source data Fig. 4 [file 44321_2024_137_MOESM6_ESM.zip › Fig 4/Fig 4I/Neutrophil count from mice blood.xlsx]

## Sheet: Sheet1
					Neutrophil count from mice blood
				Vehicle(n=5)	DENV2(n=8)	DENV2+7D(n=8)
				43.8	50.3	30.1
				52.1	46.9	40.4
				48.3	32.8	74
				41.9	42.4	52.1
				45.7	36.1	48.2
					28.3	46
					25.5	48.6
					21.2	34.8
