# Supplementary material for: 7D, a small molecule inhibits dengue infection by increasing interferons and neutralizing-antibodies via CXCL4:CXCR3:p38:IRF3 and Sirt1:STAT3 axes respectively
Source: EMBO Mol Med. 2024 Sep 16;16(10):2376–401. doi: 10.1038/s44321-024-00137-8 (PMC11473809; doi:10.1038/s44321-024-00137-8)
Supplement: Supplementary file 6 — Source data Fig. 4 [file 44321_2024_137_MOESM6_ESM.zip › Fig 4/Fig 4J/Platelet-Leukocyte aggreagate count from mice blood.xlsx]

## Sheet: Sheet1
						Platelet-Leukocyte aggregates count from mice blood
					Vehicle(n=5)	DENV2(n=8)	DENV2+7D(n=8)
					16.4	64.7	39.6
					26	73.2	61.9
					16.4	65.2	49.5
					21	65.7	48.9
					20.3	72.5	35.2
						65.3	65.2
						68.3	53.6
						55.7	32.6
