# Supplementary material for: 7D, a small molecule inhibits dengue infection by increasing interferons and neutralizing-antibodies via CXCL4:CXCR3:p38:IRF3 and Sirt1:STAT3 axes respectively
Source: EMBO Mol Med. 2024 Sep 16;16(10):2376–401. doi: 10.1038/s44321-024-00137-8 (PMC11473809; doi:10.1038/s44321-024-00137-8)
Supplement: Supplementary file 6 — Source data Fig. 4 [file 44321_2024_137_MOESM6_ESM.zip › Fig 4/Fig 4K/IL6 concentration in mice plasma.xlsx]

## Sheet: Sheet1
						IL6 Conc. (pg/ml) in plasma
					Vehicle(n=3)	DENV2(n=6)	DENV2+7D(n=6)
					90.276	172.369	88.872
					73.914	172.72	110.945
					66.6845	152.309	85.713
						148.596	130.722
						147.489	88.548
						87.009	67.38
