# Supplementary material for: 7D, a small molecule inhibits dengue infection by increasing interferons and neutralizing-antibodies via CXCL4:CXCR3:p38:IRF3 and Sirt1:STAT3 axes respectively
Source: EMBO Mol Med. 2024 Sep 16;16(10):2376–401. doi: 10.1038/s44321-024-00137-8 (PMC11473809; doi:10.1038/s44321-024-00137-8)
Supplement: Supplementary file 6 — Source data Fig. 4 [file 44321_2024_137_MOESM6_ESM.zip › Fig 4/Fig 4O/Vascular Permeability Assay in DENV2 infected mice treated with 7D.xlsx]

## Sheet: Sheet1
				Vascular permeability Assay using Evan's blue dye in DENV2-infected mice and treated with 7D
				Evan's blue dye OD610/gm of tissue
					Vehicle(n=5								DENV2(n=5								DENV2+7D(n=6)
		Organs
		Liver	1.04828	0.526623	2.8	1.08213	1.29815				3.80769	4.83426	9.75909	3.28655	3.81				4.6	2.03517	1.28796	1.85543	1.18163	1.15105
		Spleen	2.90968	2.0234	2.14	3.045	2.74556				12.3684	9.64706	6.42381	7.795	7.18				6.91546	8.22	3.34459	3.91857	6.25875	6.00167
		Heart	0.917355	0.752542	2.46116	1.96933	1.74				4.15267	3.00682	2.46264	1.38471	2.60875				1.84783	2	0.906716	2.466	2	1.47786
		Brain	0.105263	0.065517	0.191379	0.368571	0.247105				1.04012	0.3416	0.248925	0.243636	0.200732				0.08589	0.145946	0.056481	0.205	0.282045	0.17
		S.I.	2.748	1.89474	1.725	0.79	1.1248				3.06021	4.97308	7.68468	3.30545	3.58174				2.60301	3.78939	1.14844	0.692	0.646486	1.02548
		Lung	1.9	1.41719	2.06591	0.602333	0.906667				7.51429	6.05	3.96667	0.694359	0.952128				4.95641	1.92046	1.08525	0.67439	0.586279	0.70525
		Kidney	0.739161	1.16753	1.96977	3.32636	3.3375				3.81606	4.73243	8.39184	4.03286	6.326				3.08674	3.69066	4.43694	6.245	3.64765	3.86867
