# Supplementary material for: 7D, a small molecule inhibits dengue infection by increasing interferons and neutralizing-antibodies via CXCL4:CXCR3:p38:IRF3 and Sirt1:STAT3 axes respectively
Source: EMBO Mol Med. 2024 Sep 16;16(10):2376–401. doi: 10.1038/s44321-024-00137-8 (PMC11473809; doi:10.1038/s44321-024-00137-8)
Supplement: Supplementary file 6 — Source data Fig. 4 [file 44321_2024_137_MOESM6_ESM.zip › Fig 4/Fig 4P/Concentration of IFNa in mice plasma.xlsx]

## Sheet: Sheet1
					Conc. of IFNα(pg/ml) in plasma
				Vehicle(n=4)	DENV2(n=8)	DENV2+7D(n=8)
				38.7329	357.606	1446.57
				74.4745	452.959	816.478
				353.384	586.77	1636.36
				35.0542	1057.51	1639.95
					1060.19	1624.07
					857.779	1541.47
					734.084	921.32
					1569.93	1659.27
