# Supplementary material for: 7D, a small molecule inhibits dengue infection by increasing interferons and neutralizing-antibodies via CXCL4:CXCR3:p38:IRF3 and Sirt1:STAT3 axes respectively
Source: EMBO Mol Med. 2024 Sep 16;16(10):2376–401. doi: 10.1038/s44321-024-00137-8 (PMC11473809; doi:10.1038/s44321-024-00137-8)
Supplement: Supplementary file 6 — Source data Fig. 4 [file 44321_2024_137_MOESM6_ESM.zip › Fig 4/Fig 4Q/Concentration of IFNb in mice plasma.xlsx]

## Sheet: Sheet1
					Conc. of IFNβ(pg/ml) in plasma
				Vehicle(n=4)	DENV2(n=8)	DENV2+7D(n=8)
				147.741	224.07	943.001
				132.292	240.896	688.163
				154.93	224.376	350.418
				118.219	538.258	955.238
					199.902	515.313
					451.986	326.25
					210.303	546.059
					518.067	595.62
