# Supplementary material for: 7D, a small molecule inhibits dengue infection by increasing interferons and neutralizing-antibodies via CXCL4:CXCR3:p38:IRF3 and Sirt1:STAT3 axes respectively
Source: EMBO Mol Med. 2024 Sep 16;16(10):2376–401. doi: 10.1038/s44321-024-00137-8 (PMC11473809; doi:10.1038/s44321-024-00137-8)
Supplement: Supplementary file 6 — Source data Fig. 4 [file 44321_2024_137_MOESM6_ESM.zip › Fig 4/Fig 4R/Concentration of IFNg in mice plasma.xlsx]

## Sheet: Sheet1
						Conc. of IFNγ(pg/ml) in plasma
					Vehicle(n=5)	DENV2(n=6)	DENV2+7D(n=6)
					14.3604	209.009	68.2818
					13.0398	178.784	85.3194
					38.5218	131.708	191.321
					61.5486	190.409	139.855
					97.7442	46.5198	41.0328
						90.6018	152.205
