# Supplementary material for: 7D, a small molecule inhibits dengue infection by increasing interferons and neutralizing-antibodies via CXCL4:CXCR3:p38:IRF3 and Sirt1:STAT3 axes respectively
Source: EMBO Mol Med. 2024 Sep 16;16(10):2376–401. doi: 10.1038/s44321-024-00137-8 (PMC11473809; doi:10.1038/s44321-024-00137-8)
Supplement: Supplementary file 7 — Source data Fig. 5 [file 44321_2024_137_MOESM7_ESM.zip]

Archive with 39 entries (22 files):
- Fig 5/Fig 5A/
- Fig 5/Fig 5A/Anti-Dengue IgM antibody at 3DPI.xlsx
- Fig 5/Fig 5B/
- Fig 5/Fig 5B/Anti-Dengue IgG antibody at 6DPI.xlsx
- Fig 5/Fig 5C/
- Fig 5/Fig 5C/Focus reduction neutralization assay (FRNT) Line graph.xlsx
- Fig 5/Fig 5D/
- Fig 5/Fig 5D/FRNT50 Titer.xlsx
- Fig 5/Fig 5E/
- Fig 5/Fig 5E/Percent of plasma cells in mice spleen.xlsx
- Fig 5/Fig 5F/
- Fig 5/Fig 5F/Elispot Images/
- Fig 5/Fig 5F/Elispot Images/DENV2.tif
- Fig 5/Fig 5F/Elispot Images/DENV2+7D.tif
- Fig 5/Fig 5F/Elispot Images/Mock.tif
- Fig 5/Fig 5G/
- Fig 5/Fig 5G/No. of Anti-Dengue antibody secreting cells.xlsx
- Fig 5/Fig 5H/
- Fig 5/Fig 5H/Percent CD138 positive cells.xlsx
- Fig 5/Fig 5I/
- Fig 5/Fig 5I/Level of Acetylated STAT3 in CD138 positive cells.xlsx
- Fig 5/Fig 5J/
- Fig 5/Fig 5J/Level of phosphorylated STAT3 in CD138 positive cells.xlsx
- Fig 5/Fig 5K/
- Fig 5/Fig 5K/Western Ac-STAT3.tif
- Fig 5/Fig 5K/Western B-Actin.tif
- Fig 5/Fig 5K/Western P-STAT3.tif
- Fig 5/Fig 5K/Western STAT3.tif
- Fig 5/Fig 5L/
- Fig 5/Fig 5L/Quantitation of Ac-STAT3.xlsx
- Fig 5/Fig 5M/
- Fig 5/Fig 5M/Quantitation of P-STAT3.xlsx
- Fig 5/Fig 5N/
- Fig 5/Fig 5N/Microscopy images for GL7 positive follicles in mice spleen/
- Fig 5/Fig 5N/Microscopy images for GL7 positive follicles in mice spleen/DENV2 GL7 Staining.tif
- Fig 5/Fig 5N/Microscopy images for GL7 positive follicles in mice spleen/DENV2+7D GL7 Staining.tif
- Fig 5/Fig 5N/Microscopy images for GL7 positive follicles in mice spleen/Vehicle GL7 Staining.tif
- Fig 5/Fig 5O/
- Fig 5/Fig 5O/GL7 positive follicles in mice spleen.xlsx
