# Supplementary material for: 7D, a small molecule inhibits dengue infection by increasing interferons and neutralizing-antibodies via CXCL4:CXCR3:p38:IRF3 and Sirt1:STAT3 axes respectively
Source: EMBO Mol Med. 2024 Sep 16;16(10):2376–401. doi: 10.1038/s44321-024-00137-8 (PMC11473809; doi:10.1038/s44321-024-00137-8)
Supplement: Supplementary file 7 — Source data Fig. 5 [file 44321_2024_137_MOESM7_ESM.zip › Fig 5/Fig 5A/Anti-Dengue IgM antibody at 3DPI.xlsx]

## Sheet: Sheet1
					Anti-Dengue IgM at 3DPI
					Absorbance at 450nm and dilution factor 25
				Vehicel(n=3)	DENV2(n=5)	DENV2+7D(n=5)
				0.1545	0.5033	0.6876
				0.196	0.6516	0.7094
				0.1341	0.6093	0.6261
					0.5494	0.6449
					0.5226	0.6078
