# Supplementary material for: 7D, a small molecule inhibits dengue infection by increasing interferons and neutralizing-antibodies via CXCL4:CXCR3:p38:IRF3 and Sirt1:STAT3 axes respectively
Source: EMBO Mol Med. 2024 Sep 16;16(10):2376–401. doi: 10.1038/s44321-024-00137-8 (PMC11473809; doi:10.1038/s44321-024-00137-8)
Supplement: Supplementary file 7 — Source data Fig. 5 [file 44321_2024_137_MOESM7_ESM.zip › Fig 5/Fig 5B/Anti-Dengue IgG antibody at 6DPI.xlsx]

## Sheet: Sheet1
						Anti-Dengue IgG at 6DPI
						Absorbance at 450nm and dilution factor 25
					Vehicel(n=4)	DENV2(n=8)	DENV2+7D(n=9)
					0.06025	0.12135	0.3536
					0.0556	0.12595	0.32125
					0.07085	0.1231	0.34165
					0.047937	0.12985	0.3361
						0.3777	0.4347
						0.40755	0.4405
						0.2045	0.6501
						0.24275	0.3142
							0.6495
