# Supplementary material for: 7D, a small molecule inhibits dengue infection by increasing interferons and neutralizing-antibodies via CXCL4:CXCR3:p38:IRF3 and Sirt1:STAT3 axes respectively
Source: EMBO Mol Med. 2024 Sep 16;16(10):2376–401. doi: 10.1038/s44321-024-00137-8 (PMC11473809; doi:10.1038/s44321-024-00137-8)
Supplement: Supplementary file 7 — Source data Fig. 5 [file 44321_2024_137_MOESM7_ESM.zip › Fig 5/Fig 5C/Focus reduction neutralization assay (FRNT) Line graph.xlsx]

## Sheet: Sheet1
						Percent Neutralization of DENV2 using focus reduction neutralization assay (FRNT Assay) line graph
					Vehicle							DENV2(n=5)								DENV2+7D(n=5)
				Dilution
				1.60206	13.0045	1.49254				39.8058	69.9531	97.8355	94.4701	92.2414				100	92.7928	97.5728	100	90.0452
				1.90309	0	0.497512				14.0777	56.8075	86.1472	77.8802	75.8621				100	83.7838	90.7767	97.1429	74.6606
				2.20412	3.13901	0.99502				4.85437	47.4178	69.2641	60.3687	57.7586				92.6941	68.9189	81.5534	91.9048	60.6335
				2.50515	2.24215	0				0	27.6995	56.2771	45.6221	47.4138				83.105	55.8559	60.1942	85.2381	49.3213
				2.80618	1.34529	2.48756				1.94175	12.2066	29.8701	33.6405	32.7586				64.3836	42.7928	46.1165	69.5238	30.3167
				3.10721	3.13901	0				1.45631	1.87793	16.4502	16.5899	16.8103				51.5982	30.6306	33.9806	52.8571	18.0996
				3.40824	1.34529	0.497512				1.45631	2.34742	6.49351	5.06912	6.03448				35.6164	16.2162	13.1068	37.1429	9.95475
				3.70927	0.44843	2.48756				2.42718	1.87793	2.1645	1.38249	1.72414				11.8721	5.40541	2.42718	21.9048	4.0724
				4.0103	3.58744	0.99502				0.485437	0.469484	0.4329	0.46083	0.431034				5.93607	1.8018	1.94175	5.71429	1.35747
							DENV2(n=5)								DENV2+7D(n=5)
				Dilution
				1.60206	66.2541	90.7841	78.4649	95.7599	82.1189				100	92.6328	100	98.3448	92.8745
				1.90309	42.0246	71.4153	55.7463	82.8832	64.2788				100	81.7446	100	88.6324	80.9685
				2.20412	18.5564	54.8827	29.7616	69.3675	36.9776				93.3257	64.3565	89.9647	76.8773	74.8742
				2.50515	1.2274	38.2763	13.7461	32.5568	18.7854				79.34	41.7542	72.8886	65.7467	55.3336
				2.80618	0.8661	8.66743	0.41663	12.8674	6.11387				46.7463	19.3543	55.7441	49.5969	39.3668
				3.10721	2.98641	1.5746	1.26426	1.02236	0.911326				22.8964	10.8125	36.9993	33.5552	22.9969
				3.40824	1.9654	0.72235	0.741645	0.76332	1.27866				6.32549	0.45218	20.7223	18.7419	8.67422
				3.70927	0.875465	1.10024	0.46168	1.9963	0.2844				0.33398	1.87556	9.54786	6.64555	0.463325
				4.0103	1.04462	0.757541	1.17542	0.52269	1.67416				1.96635	1.00233	0.716323	0.196355	1.32446
