# Supplementary material for: 7D, a small molecule inhibits dengue infection by increasing interferons and neutralizing-antibodies via CXCL4:CXCR3:p38:IRF3 and Sirt1:STAT3 axes respectively
Source: EMBO Mol Med. 2024 Sep 16;16(10):2376–401. doi: 10.1038/s44321-024-00137-8 (PMC11473809; doi:10.1038/s44321-024-00137-8)
Supplement: Supplementary file 7 — Source data Fig. 5 [file 44321_2024_137_MOESM7_ESM.zip › Fig 5/Fig 5D/FRNT50 Titer.xlsx]

## Sheet: Sheet1
				FRNT50 Titer (Log10)	DENV2 neutralization incubated with mice plasma
				DENV2(n=9)	DENV2+7D(n=9)
				2.761	3.892
				3.051	3.307
				2.853	3.412
				3.145	3.142
				3.196	3.251
				1.632	3.174
				2.356	2.601
				2.504	2.748
				2.23	3.292
				2.216	2.346
