# Supplementary material for: 7D, a small molecule inhibits dengue infection by increasing interferons and neutralizing-antibodies via CXCL4:CXCR3:p38:IRF3 and Sirt1:STAT3 axes respectively
Source: EMBO Mol Med. 2024 Sep 16;16(10):2376–401. doi: 10.1038/s44321-024-00137-8 (PMC11473809; doi:10.1038/s44321-024-00137-8)
Supplement: Supplementary file 7 — Source data Fig. 5 [file 44321_2024_137_MOESM7_ESM.zip › Fig 5/Fig 5E/Percent of plasma cells in mice spleen.xlsx]

## Sheet: Sheet1
					Percent of Plasma cells in mice spleen
				Vehicle(n=6)	DENV2(n=9)	DENV2+7D(n=9)
				6.22	10.54	40.42
				8.2	25.36	37
				8.03	14.655	43.6
				9.5	17.6	55.4
				4.25	12.6	25.82
				8.44	13.87	29.2
					21.52	27.82
					18.33	32.33
					19.85	20.56
