# Supplementary material for: 7D, a small molecule inhibits dengue infection by increasing interferons and neutralizing-antibodies via CXCL4:CXCR3:p38:IRF3 and Sirt1:STAT3 axes respectively
Source: EMBO Mol Med. 2024 Sep 16;16(10):2376–401. doi: 10.1038/s44321-024-00137-8 (PMC11473809; doi:10.1038/s44321-024-00137-8)
Supplement: Supplementary file 7 — Source data Fig. 5 [file 44321_2024_137_MOESM7_ESM.zip › Fig 5/Fig 5G/No. of Anti-Dengue antibody secreting cells.xlsx]

## Sheet: Sheet1
					No. of Anti-Dengue antibody secreting cells(ASCs)
					Vehicle(n=6)	DENV2(n=9)	DENV2+7D(n=9)
					0	70	120
					0	120	170
					0	180	240
					0	80	130
					0	110	120
						200	90
						100	190
						130	160
						110	180
						60	190
