# Supplementary material for: 7D, a small molecule inhibits dengue infection by increasing interferons and neutralizing-antibodies via CXCL4:CXCR3:p38:IRF3 and Sirt1:STAT3 axes respectively
Source: EMBO Mol Med. 2024 Sep 16;16(10):2376–401. doi: 10.1038/s44321-024-00137-8 (PMC11473809; doi:10.1038/s44321-024-00137-8)
Supplement: Supplementary file 7 — Source data Fig. 5 [file 44321_2024_137_MOESM7_ESM.zip › Fig 5/Fig 5H/Percent CD138 positive cells.xlsx]

## Sheet: Sheet1
					Percent of CD138 positive cells
				Vehicle(n=6)	DENV2(n=8)	DENV2+7D(n=8)
				7.26	9.91	9.86
				10.5	9.98	12.4
				6	13.5	13.7
				5.69	13.7	17.6
				6.87	10.7	17.6
				7.22	15	12.3
					13.8	17.5
					14.8	13.2
