# Supplementary material for: 7D, a small molecule inhibits dengue infection by increasing interferons and neutralizing-antibodies via CXCL4:CXCR3:p38:IRF3 and Sirt1:STAT3 axes respectively
Source: EMBO Mol Med. 2024 Sep 16;16(10):2376–401. doi: 10.1038/s44321-024-00137-8 (PMC11473809; doi:10.1038/s44321-024-00137-8)
Supplement: Supplementary file 7 — Source data Fig. 5 [file 44321_2024_137_MOESM7_ESM.zip › Fig 5/Fig 5I/Level of Acetylated STAT3 in CD138 positive cells.xlsx]

## Sheet: Sheet1
						Intracellular level of Acetylated STAT3 in CD138 positive cells
					Vehicle(n=6)	DENV2(n=9)	DENV2+7D(n=9)
					3.07	8.8	10.9
					1.04	10	10.5
					3.24	9.7	11.5
					2.8	6.5	13.9
					1.86	6.21	14.6
					3.4	8.3	9.8
						8.1	16.1
						5.2	10.1
