# Supplementary material for: 7D, a small molecule inhibits dengue infection by increasing interferons and neutralizing-antibodies via CXCL4:CXCR3:p38:IRF3 and Sirt1:STAT3 axes respectively
Source: EMBO Mol Med. 2024 Sep 16;16(10):2376–401. doi: 10.1038/s44321-024-00137-8 (PMC11473809; doi:10.1038/s44321-024-00137-8)
Supplement: Supplementary file 7 — Source data Fig. 5 [file 44321_2024_137_MOESM7_ESM.zip › Fig 5/Fig 5J/Level of phosphorylated STAT3 in CD138 positive cells.xlsx]

## Sheet: Sheet1
				Intracellular level of Phosphorylated STAT3 in CD138 positive cells
				Vehicle(n=6)	DENV2(n=8)	DENV2+7D(n=8)
				14	20.1	40.3
				12	33.1	37.4
				6.68	26.4	40.9
				6.9	29	37.3
				6.01	19.5	44.8
				7.22	32.9	41
					25.2	41.6
					27	41.3
