# Supplementary material for: 7D, a small molecule inhibits dengue infection by increasing interferons and neutralizing-antibodies via CXCL4:CXCR3:p38:IRF3 and Sirt1:STAT3 axes respectively
Source: EMBO Mol Med. 2024 Sep 16;16(10):2376–401. doi: 10.1038/s44321-024-00137-8 (PMC11473809; doi:10.1038/s44321-024-00137-8)
Supplement: Supplementary file 7 — Source data Fig. 5 [file 44321_2024_137_MOESM7_ESM.zip › Fig 5/Fig 5L/Quantitation of Ac-STAT3.xlsx]

## Sheet: Sheet1
					Ac-STAT3/STAT3 from mice splenocytes
				Vehicle(n=6)	DENV2(n=6)	DENV2+7D(n=6)
				0.30303	0.508772	0.768657
				0.330189	0.169231	0.927419
				0.307018	0.253333	0.832
				0.313131	0.149123	1.02985
				0.245283	0.476923	1.10484
				0.315789	0.613333	1.104
