# Supplementary material for: 7D, a small molecule inhibits dengue infection by increasing interferons and neutralizing-antibodies via CXCL4:CXCR3:p38:IRF3 and Sirt1:STAT3 axes respectively
Source: EMBO Mol Med. 2024 Sep 16;16(10):2376–401. doi: 10.1038/s44321-024-00137-8 (PMC11473809; doi:10.1038/s44321-024-00137-8)
Supplement: Supplementary file 7 — Source data Fig. 5 [file 44321_2024_137_MOESM7_ESM.zip › Fig 5/Fig 5M/Quantitation of P-STAT3.xlsx]

## Sheet: Sheet1
					P-STAT3/STAT3 from mice splenocytes
				Vehicle(n=6)	DENV2(n=6)	DENV2+7D(n=6)
				0.171717	0.078947	0.455224
				0.122642	0.030769	0.758065
				0.070175	0.08	0.424
				0.454545	0.263158	0.537313
				0.292453	0.146154	0.806452
				0.210526	0.18	0.856
