# Supplementary material for: 7D, a small molecule inhibits dengue infection by increasing interferons and neutralizing-antibodies via CXCL4:CXCR3:p38:IRF3 and Sirt1:STAT3 axes respectively
Source: EMBO Mol Med. 2024 Sep 16;16(10):2376–401. doi: 10.1038/s44321-024-00137-8 (PMC11473809; doi:10.1038/s44321-024-00137-8)
Supplement: Supplementary file 7 — Source data Fig. 5 [file 44321_2024_137_MOESM7_ESM.zip › Fig 5/Fig 5O/GL7 positive follicles in mice spleen.xlsx]

## Sheet: Sheet1
					No. of GL7 Positive Follicles in mice spleen
				Vehicle(n=8)	DENV2(n=8)	DENV2+7D(n=8)
				2	18	32
				1	16	24
				4	23	38
				0	12	27
				2	8	16
				4	19	22
				0	21	29
				0	14	32
