# Supplementary material for: 7D, a small molecule inhibits dengue infection by increasing interferons and neutralizing-antibodies via CXCL4:CXCR3:p38:IRF3 and Sirt1:STAT3 axes respectively
Source: EMBO Mol Med. 2024 Sep 16;16(10):2376–401. doi: 10.1038/s44321-024-00137-8 (PMC11473809; doi:10.1038/s44321-024-00137-8)
Supplement: Supplementary file 8 — Source data Fig. 6 [file 44321_2024_137_MOESM8_ESM.zip]

Archive with 20 entries (10 files):
- Fig 6/Fig 6A/
- Fig 6/Fig 6A/Relative DENV2 RNA level in CXCR3 ko mice spleen.xlsx
- Fig 6/Fig 6B/
- Fig 6/Fig 6B/Relative DENV2 RNA level in C57BL6 mice spleen.xlsx
- Fig 6/Fig 6C/
- Fig 6/Fig 6C/Conc. of IFNa in CXCR3 ko mice plasma.xlsx
- Fig 6/Fig 6D/
- Fig 6/Fig 6D/Conc. of IFNa  in C57BL6  mice plasma.xlsx
- Fig 6/Fig 6E/
- Fig 6/Fig 6E/Anti-DENV2 IgG antibody at 6DPI in CXR3 ko mice.xlsx
- Fig 6/Fig 6F/
- Fig 6/Fig 6F/Anti-DENV2 IgG antibody at 6DPI in C57BL6 mice.xlsx
- Fig 6/Fig 6G/
- Fig 6/Fig 6G/FRNT Assay line graph in CXCR3 ko mice plasma.xlsx
- Fig 6/Fig 6H/
- Fig 6/Fig 6H/FRNT50 Titer from CXCR3 ko mice plasma.xlsx
- Fig 6/Fig 6I/
- Fig 6/Fig 6I/FRNT assay line graph in C57BL6 mice plasma.xlsx
- Fig 6/Fig 6J/
- Fig 6/Fig 6J/FRNT50 Titer from C57BL6  mice plasma.xlsx
