# Supplementary material for: 7D, a small molecule inhibits dengue infection by increasing interferons and neutralizing-antibodies via CXCL4:CXCR3:p38:IRF3 and Sirt1:STAT3 axes respectively
Source: EMBO Mol Med. 2024 Sep 16;16(10):2376–401. doi: 10.1038/s44321-024-00137-8 (PMC11473809; doi:10.1038/s44321-024-00137-8)
Supplement: Supplementary file 8 — Source data Fig. 6 [file 44321_2024_137_MOESM8_ESM.zip › Fig 6/Fig 6A/Relative DENV2 RNA level in CXCR3 ko mice spleen.xlsx]

## Sheet: Sheet1
					Relative DENV2 RNA level in CXCR3 ko mice spleen
				Vehicle(n=5)	DENV2(n=7)	DENV2+7D(n=7)
				1	187.635	62.6546
				0.476416	150.684	81.3854
				0.964316	137.354	62.2854
				1.24963	116.685	70.7835
				0.648546	121.063	111.685
					193.635	88.9764
					159.685	97.9684
