# Supplementary material for: 7D, a small molecule inhibits dengue infection by increasing interferons and neutralizing-antibodies via CXCL4:CXCR3:p38:IRF3 and Sirt1:STAT3 axes respectively
Source: EMBO Mol Med. 2024 Sep 16;16(10):2376–401. doi: 10.1038/s44321-024-00137-8 (PMC11473809; doi:10.1038/s44321-024-00137-8)
Supplement: Supplementary file 8 — Source data Fig. 6 [file 44321_2024_137_MOESM8_ESM.zip › Fig 6/Fig 6B/Relative DENV2 RNA level in C57BL6 mice spleen.xlsx]

## Sheet: Sheet1
					Relative DENV2 RNA level in C57BL/6 mice spleen
				Vehicle(n=6)	DENV2(n=7)	DENV2+7D(n=7)
				0.999815	224.338	173.342
				0.839247	102.631	130.019
				0.962635	477.781	57.7555
				0.962504	107.76	70.7358
				0.616064	313.381	6.89987
				0.931556	56.545	9.31401
					105.543	34.3569
