# Supplementary material for: 7D, a small molecule inhibits dengue infection by increasing interferons and neutralizing-antibodies via CXCL4:CXCR3:p38:IRF3 and Sirt1:STAT3 axes respectively
Source: EMBO Mol Med. 2024 Sep 16;16(10):2376–401. doi: 10.1038/s44321-024-00137-8 (PMC11473809; doi:10.1038/s44321-024-00137-8)
Supplement: Supplementary file 8 — Source data Fig. 6 [file 44321_2024_137_MOESM8_ESM.zip › Fig 6/Fig 6C/Conc. of IFNa in CXCR3 ko mice plasma.xlsx]

## Sheet: Sheet1
						Conc. of IFNα (pg/ml) in CXCR3 ko mice plasma
					Vehicle(n=5)	DENV2(n=7)	DENV2+7D(n=7)
					15.5768	420.081	364.755
					26.3147	343.854	205.904
					23.7738	327.133	360.575
					34.6753	285.33	226.805
					47.0526	185.002	368.936
						360.575	407.867
						214.265	604.341
