# Supplementary material for: 7D, a small molecule inhibits dengue infection by increasing interferons and neutralizing-antibodies via CXCL4:CXCR3:p38:IRF3 and Sirt1:STAT3 axes respectively
Source: EMBO Mol Med. 2024 Sep 16;16(10):2376–401. doi: 10.1038/s44321-024-00137-8 (PMC11473809; doi:10.1038/s44321-024-00137-8)
Supplement: Supplementary file 8 — Source data Fig. 6 [file 44321_2024_137_MOESM8_ESM.zip › Fig 6/Fig 6D/Conc. of IFNa in C57BL6 mice plasma.xlsx]

## Sheet: Sheet1
					Conc. of IFNα (pg/ml) in C57BL/6 mice plasma
				Vehicle(n=6)	DENV2(n=9)	DENV2+7D(n=9)
				0.15995	39.4153	64.5145
				6.60485	65.4878	90.0956
				16.5651	40.88	145.17
				35.021	16.8581	126.129
				10.9991	50.2544	84.5296
				5.726	25.6466	47.6178
					43.5166	17.1511
					24.7677	109.723
					41.7589	29.162
