# Supplementary material for: 7D, a small molecule inhibits dengue infection by increasing interferons and neutralizing-antibodies via CXCL4:CXCR3:p38:IRF3 and Sirt1:STAT3 axes respectively
Source: EMBO Mol Med. 2024 Sep 16;16(10):2376–401. doi: 10.1038/s44321-024-00137-8 (PMC11473809; doi:10.1038/s44321-024-00137-8)
Supplement: Supplementary file 8 — Source data Fig. 6 [file 44321_2024_137_MOESM8_ESM.zip › Fig 6/Fig 6E/Anti-DENV2 IgG antibody at 6DPI in CXR3 ko mice.xlsx]

## Sheet: Sheet1
					Anti-DENV2 IgG antibody at 6DPI in CXCR3 ko mice
					Absorbance at 450nm and Dilution factor 25
				Vehicle(n=5)	DENV2(n=7)	DENV2+7D(n=7)
				0.145	0.227	0.392
				0.116	0.284	0.293
				0.107	0.142	0.427
				0.155	0.331	0.356
				0.141	0.197	0.31
					0.264	0.371
					0.302	0.443
