# Supplementary material for: 7D, a small molecule inhibits dengue infection by increasing interferons and neutralizing-antibodies via CXCL4:CXCR3:p38:IRF3 and Sirt1:STAT3 axes respectively
Source: EMBO Mol Med. 2024 Sep 16;16(10):2376–401. doi: 10.1038/s44321-024-00137-8 (PMC11473809; doi:10.1038/s44321-024-00137-8)
Supplement: Supplementary file 8 — Source data Fig. 6 [file 44321_2024_137_MOESM8_ESM.zip › Fig 6/Fig 6F/Anti-DENV2 IgG antibody at 6DPI in C57BL6 mice.xlsx]

## Sheet: Sheet1
					Anti-DENV2 IgG antibody at 6DPI in C57BL/6 mice
					Absorbance at 450nm and Dilution factor 25
				Vehicle(n=5)	DENV2(n=6)	DENV2+7D(n=6)
				0.0235416	0.2269	0.3708
				0.0724	0.2663	0.30065
				0.041037	0.20295	0.2976
				0.0066541	0.31115	0.33585
				0.0541635	0.1633	0.2133
					0.19311	0.25311
