# Supplementary material for: 7D, a small molecule inhibits dengue infection by increasing interferons and neutralizing-antibodies via CXCL4:CXCR3:p38:IRF3 and Sirt1:STAT3 axes respectively
Source: EMBO Mol Med. 2024 Sep 16;16(10):2376–401. doi: 10.1038/s44321-024-00137-8 (PMC11473809; doi:10.1038/s44321-024-00137-8)
Supplement: Supplementary file 8 — Source data Fig. 6 [file 44321_2024_137_MOESM8_ESM.zip › Fig 6/Fig 6G/FRNT Assay line graph in CXCR3 ko mice plasma.xlsx]

## Sheet: Sheet1
					Percent Neutralization of DENV2 using focus reduction neutralization assay (FRNT) from CXCR3 ko mice
Dilution			Vehicle(n=3)								DENV2(n=7)										DENV2+7D(n=7)
	1.60206	8.66742	2.55784	4.96521				56.8742	46.3746	94.3685	84.4701	72.6842	77.2743	67.4982				97.6624	89.3722	100	100	92.5633	83.9486	100
	1.90309	0	1.23577	0.657422				27.3369	31.8766	82.3367	72.6454	61.7968	68.9863	54.6582				83.4633	72.3343	95.4755	96.7847	72.6855	71.5876	92.3377
	2.20412	2.71145	3.48755	3.62574				6.87423	13.9654	65.4452	56.2893	46.9776	42.7828	33.9233				64.6123	56.9236	84.9822	88.7921	56.9256	51.8667	80.9986
	2.50515	2.42222	0	0.225634				1.00963	4.58733	32.6845	28.9756	26.8945	21.5735	18.4734				52.7134	34.2155	65.5525	73.2833	30.3655	26.9783	69.3645
	2.80618	1.96541	1.25674	0.128745				0.274135	0.963254	18.3225	11.2695	12.8565	8.67225	2.74683				26.5313	17.6489	46.1165	64.5238	16.9765	11.8642	52.6984
	3.10721	3.74656	3.74112	1.42314				1.63275	0	5.85433	2.85462	4.89722	0.674332	0.982236				10.7655	6.42338	26.4652	48.6243	7.54312	0.677893	26.7663
	3.40824	2.74583	2.77441	2.78542				0.87365	2.34742	0.6354	0.374556	0.167885	2.55215	1.26647				0.657421	0.821634	8.25513	22.2365	0.684332	1.47226	10.27
	3.70927	1.36875	0	0.224712				1.87455	1.46323	1.12548	0.647663	1.72414	1.35244	0.867455				1.95133	0.227543	0.351242	8.95444	1.95327	0.922687	0.112964
	4.0103	2.88746	0.99502	0.172254				0.377129	0.351424	0.4329	0	0.854774	0.873346	0				0.996472	2.82136	1.75433	0.796652	0.658127	0.336413	1.33647
