# Supplementary material for: 7D, a small molecule inhibits dengue infection by increasing interferons and neutralizing-antibodies via CXCL4:CXCR3:p38:IRF3 and Sirt1:STAT3 axes respectively
Source: EMBO Mol Med. 2024 Sep 16;16(10):2376–401. doi: 10.1038/s44321-024-00137-8 (PMC11473809; doi:10.1038/s44321-024-00137-8)
Supplement: Supplementary file 8 — Source data Fig. 6 [file 44321_2024_137_MOESM8_ESM.zip › Fig 6/Fig 6H/FRNT50 Titer from CXCR3 ko mice plasma.xlsx]

## Sheet: Sheet1
						FRNT50 Titer from CXCR3 ko mice plasma
						Neutralization of DENV2
					DENV2(n=7)	DENV2+7D(n=7)
					2.37	3.58
					1.49	2.67
					1.86	3.21
					2.1	4.48
					2.65	2.38
					1.27	2.99
					2.33	2.86
