# Supplementary material for: 7D, a small molecule inhibits dengue infection by increasing interferons and neutralizing-antibodies via CXCL4:CXCR3:p38:IRF3 and Sirt1:STAT3 axes respectively
Source: EMBO Mol Med. 2024 Sep 16;16(10):2376–401. doi: 10.1038/s44321-024-00137-8 (PMC11473809; doi:10.1038/s44321-024-00137-8)
Supplement: Supplementary file 8 — Source data Fig. 6 [file 44321_2024_137_MOESM8_ESM.zip › Fig 6/Fig 6I/FRNT assay line graph in C57BL6 mice plasma.xlsx]

## Sheet: Sheet1
						Percent Neutralization of DENV2 using focus reduction neutralization assay (FRNT) from C57BL/6 mice
	Dilution			Vehicle(n=6)										DENV2(n=7)								DENV2+7D(n=7)
	1.60206		7.40741	6.89655	7.69231	7.40741	0	17.3913			76.1905	78.5714	60	70.3704	72	60	56		85.7143	85.7143	83.3333	91.3043	70.3704	88	100
	1.90309		0	0	3.84615	3.7037	3.7037	8.69565			76.1905	71.4286	64	62.963	68	56	40		76.1905	66.6667	66.6667	86.9565	55.5556	80	100
	2.20412		3.7037	3.44828	7.69231	7.40741	0	13.0435			57.1429	46.4286	60	51.8518	56	44	36		76.1905	57.1429	62.5	78.2609	55.5556	68	76.9231
	2.50515		0	0	11.5385	11.1111	3.7037	4.34783			52.3809	46.4286	56	37.037	40	32	32		61.9048	61.9048	37.5	78.2609	37.037	56	69.2308
	2.80618		7.40741	3.44828	3.84615	3.7037	3.7037	0			28.5714	39.2857	44	37.037	36	24	24		38.0952	47.6191	25	60.8696	37.037	36	61.5385
	3.10721		0	0	3.84615	3.7037	3.7037	8.69565			19.0476	32.1429	32	29.6296	32	20	20		28.5714	28.5714	12.5	43.4783	29.6296	40	46.1538
	3.40824		0	0	11.5385	11.1111	3.7037	0			9.52381	28.5714	24	25.9259	24	28	8		4.7619	28.5714	4.16667	34.7826	22.2222	24	38.4615
	3.70927		3.7037	3.44828	7.69231	7.40741	0	13.0435			0	14.2857	20	22.2222	20	8	0		9.52381	4.7619	12.5	17.3913	11.1111	12	23.0769
	4.0103		7.40741	3.44828	3.84615	3.7037	3.7037	0			9.52381	14.2857	28	14.8148	8	0	0		14.2857	9.52381	4.16667	13.0435	7.40741	8	19.2308
	4.31133		14.8148	3.44828	0	0	11.1111	8.69565			4.7619	3.57143	8	3.7037	0	0	0		9.52381	4.7619	4.16667	4.34783	3.7037	8	11.5385
	4.61236		3.7037	6.89655	3.84615	3.7037	3.7037	4.34783			9.52381	0	0	0	0	0	0		4.7619	14.2857	4.16667	8.69565	0	4	7.69231
