# Supplementary material for: 7D, a small molecule inhibits dengue infection by increasing interferons and neutralizing-antibodies via CXCL4:CXCR3:p38:IRF3 and Sirt1:STAT3 axes respectively
Source: EMBO Mol Med. 2024 Sep 16;16(10):2376–401. doi: 10.1038/s44321-024-00137-8 (PMC11473809; doi:10.1038/s44321-024-00137-8)
Supplement: Supplementary file 8 — Source data Fig. 6 [file 44321_2024_137_MOESM8_ESM.zip › Fig 6/Fig 6J/FRNT50 Titer from C57BL6 mice plasma.xlsx]

## Sheet: Sheet1
					FRNT50 Titer from C57BL/6 mice plasma
					Neutralization of DENV2
				DENV2(n=7)	DENV2+7D(n=7)
				2.15	3.26
				2.33	2.64
				1.88	2.88
				1.62	3.42
				2.52	1.55
				2.31	1.92
				2.11	2.99
